# Supplementary material for: ERSAtool: A User‐Friendly R/Shiny Comprehensive Transcriptomic Analysis Interface Suitable for Education
Source: Genes Cells. 2025 Aug 18;30(5):e70044. doi: 10.1111/gtc.70044 (PMC12360868; doi:10.1111/gtc.70044)
Supplement: Supplementary file 2 — Supporting Information 2. ERSAtool app (ERSAtool‐main.zip). [file GTC-30-0-s004.zip]

Archive with 68 entries (60 files):
- ERSAtool-main/
- ERSAtool-main/.gitignore
- ERSAtool-main/README.md
- ERSAtool-main/RNA_Seq_Pipeline.Rproj
- ERSAtool-main/app.R
- ERSAtool-main/custom_styles.css
- ERSAtool-main/global.R
- ERSAtool-main/raw_upload_timings.log
- ERSAtool-main/server/
- ERSAtool-main/server/code/
- ERSAtool-main/server/code/deg_code.R
- ERSAtool-main/server/code/go_code.R
- ERSAtool-main/server/code/gsea_code.R
- ERSAtool-main/server/code/heatmap_code.R
- ERSAtool-main/server/code/norm_box_code.R
- ERSAtool-main/server/code/normal_code.R
- ERSAtool-main/server/code/pca_code.R
- ERSAtool-main/server/code/pre_norm_box_code.R
- ERSAtool-main/server/code/vol_code.R
- ERSAtool-main/server/deg_server.R
- ERSAtool-main/server/downloads/
- ERSAtool-main/server/downloads/deg_downloads.R
- ERSAtool-main/server/downloads/go_downloads.R
- ERSAtool-main/server/downloads/gsea_downloads.R
- ERSAtool-main/server/downloads/heatmap_downloads.R
- ERSAtool-main/server/downloads/norm_box_downloads.R
- ERSAtool-main/server/downloads/pca_downloads.R
- ERSAtool-main/server/downloads/pre_norm_box_downloads.R
- ERSAtool-main/server/downloads/vol_downloads.R
- ERSAtool-main/server/main.R
- ERSAtool-main/server/metadata_server.R
- ERSAtool-main/server/normalization.R
- ERSAtool-main/server/plots/
- ERSAtool-main/server/plots/go_server.R
- ERSAtool-main/server/plots/gsea_server.R
- ERSAtool-main/server/plots/heatmap_server.R
- ERSAtool-main/server/plots/norm_box_server.R
- ERSAtool-main/server/plots/pca_server.R
- ERSAtool-main/server/plots/pre_norm_box_server.R
- ERSAtool-main/server/plots/vol_server.R
- ERSAtool-main/server/raw_counts_server.R
- ERSAtool-main/server/report/
- ERSAtool-main/server/report/gsea_report.R
- ERSAtool-main/server/report/heatmap_report.R
- ERSAtool-main/server/report/norm_box_report.R
- ERSAtool-main/server/report/pca_report.R
- ERSAtool-main/server/report/pre_norm_box_report.R
- ERSAtool-main/server/report/render_report.R
- ERSAtool-main/server/report/volcano_report.R
- ERSAtool-main/server/report/write_report.R
- ERSAtool-main/server/report_server.R
- ERSAtool-main/ui/
- ERSAtool-main/ui/boxplots_ui.R
- ERSAtool-main/ui/dashboard.R
- ERSAtool-main/ui/go_ui.R
- ERSAtool-main/ui/gsea_ui.R
- ERSAtool-main/ui/metadata_ui.R
- ERSAtool-main/ui/pca_heatmap_ui.R
- ERSAtool-main/ui/raw_counts_ui.R
- ERSAtool-main/ui/report_ui.R
- ERSAtool-main/ui/student_info_ui.R
- ERSAtool-main/ui/text_inputs_ui.R
- ERSAtool-main/ui/vol_deg_ui.R
- ERSAtool-main/www/
- ERSAtool-main/www/ERSA.png
- ERSAtool-main/www/ERSA_logo6.jpg
- ERSAtool-main/www/Suzukilab_logo.png
- ERSAtool-main/www/Suzukilab_logo_cropped.png
