# Supplementary material for: ERSAtool: A User‐Friendly R/Shiny Comprehensive Transcriptomic Analysis Interface Suitable for Education
Source: Genes Cells. 2025 Aug 18;30(5):e70044. doi: 10.1111/gtc.70044 (PMC12360868; doi:10.1111/gtc.70044)
Supplement: Supplementary file 2 — Supporting Information 2. ERSAtool app (ERSAtool‐main.zip). [file GTC-30-0-s004.zip › ERSAtool-main/custom_styles.css]

/* ✅ Heading Sizes */
h1 {
  font-size: 24px;
}

h2 {
  font-size: 20px;
}

h3 {
  font-size: 18px;
}

/* ✅ Reduce section number font size */
.section-number::before {
  font-size: 16px;
}

/*ul.navbar-nav.ml-auto.navbar-right {
#    display: none !important;
}*/
