# Supplementary material for: ERSAtool: A User‐Friendly R/Shiny Comprehensive Transcriptomic Analysis Interface Suitable for Education
Source: Genes Cells. 2025 Aug 18;30(5):e70044. doi: 10.1111/gtc.70044 (PMC12360868; doi:10.1111/gtc.70044)
Supplement: Supplementary file 2 — Supporting Information 2. ERSAtool app (ERSAtool‐main.zip). [file GTC-30-0-s004.zip › ERSAtool-main/raw_upload_timings.log]

2025-07-17 13:13:11.384158 - [CSV Upload] Duration: 0.13 seconds
2025-07-17 13:28:44.677512 - [CSV Upload] Duration: 0.1 seconds
2025-07-17 13:54:37.102515 - [CSV Upload] Duration: 0.1 seconds
2025-07-17 13:58:51.188069 - [CSV Upload] Duration: 0.13 seconds
2025-07-17 14:33:23.134682 - [CSV Upload] Duration: 0.12 seconds
2025-07-17 14:41:03.878228 - [CSV Upload] Duration: 0.09 seconds
