# Supplementary material for: ERSAtool: A User‐Friendly R/Shiny Comprehensive Transcriptomic Analysis Interface Suitable for Education
Source: Genes Cells. 2025 Aug 18;30(5):e70044. doi: 10.1111/gtc.70044 (PMC12360868; doi:10.1111/gtc.70044)
Supplement: Supplementary file 2 — Supporting Information 2. ERSAtool app (ERSAtool‐main.zip). [file GTC-30-0-s004.zip › ERSAtool-main/server/downloads/deg_downloads.R]

### DOWNLOAD DEG DATA (Save Results) ####

output$download_deg <- downloadHandler(
  filename = function() {
    paste("DEG_Results_", input$comparison_selector, "_", Sys.Date(), ".csv", sep = "")
  },
  content = function(file) {
    req(reactiveVolcanoData$selected_genes, input$comparison_selector)
    selected_deg <- reactiveVolcanoData$selected_genes[[input$comparison_selector]]
    
    if (is.null(selected_deg) || nrow(selected_deg) == 0) {
      showNotification("No significant genes to download.", type = "warning")
      return(NULL)
    }
    
    write.csv(selected_deg, file, row.names = FALSE)
  }
)
