# Supplementary material for: ERSAtool: A User‐Friendly R/Shiny Comprehensive Transcriptomic Analysis Interface Suitable for Education
Source: Genes Cells. 2025 Aug 18;30(5):e70044. doi: 10.1111/gtc.70044 (PMC12360868; doi:10.1111/gtc.70044)
Supplement: Supplementary file 2 — Supporting Information 2. ERSAtool app (ERSAtool‐main.zip). [file GTC-30-0-s004.zip › ERSAtool-main/server/downloads/go_downloads.R]

### DOWNLOAD BP AND MF PLOTS ####

output$download_bp_combined_plot <- downloadHandler(
  filename = function() {
    paste0("GO_BP_Combined_", Sys.Date(), ".", input$plot_format_bp)
  },
  content = function(file) {
    tryCatch({
      req(reactiveValues$go_bp_up, reactiveValues$go_bp_down, input$go_term_count)
      
      if (nrow(reactiveValues$go_bp_up@result) == 0 || nrow(reactiveValues$go_bp_down@result) == 0) {
        showNotification("No enriched BP terms found. Adjust thresholds.", type = "warning")
        stop("No enriched BP terms found.")
      }
      
      p1 <- dotplot(reactiveValues$go_bp_up, showCategory = input$go_term_count, 
                    title = paste0("BP - Upregulated in ", reactiveValues$up_group)) + theme_pubready()
      p2 <- dotplot(reactiveValues$go_bp_down, showCategory = input$go_term_count, 
                    title = paste0("BP - Downregulated in ", reactiveValues$up_group)) + theme_pubready()
      
      combined_plot <- gridExtra::arrangeGrob(p1, p2, ncol = 2)
      
      device <- tolower(input$plot_format_bp)
      
      ggsave(
        filename = file,
        plot = combined_plot,
        device = device,
        width = 12,
        height = 10,
        dpi = 300,
        units = "in",
        bg = "white"
      )
      
    }, error = function(e) {
      showNotification(paste("Error generating BP Combined plot:", e$message), type = "error")
    })
  }
)


output$download_mf_combined_plot <- downloadHandler(
  filename = function() {
    paste0("GO_MF_Combined_", Sys.Date(), ".", input$plot_format_mf)
  },
  content = function(file) {
    tryCatch({
      req(reactiveValues$go_mf_up, reactiveValues$go_mf_down, input$go_term_count)
      
      if (nrow(reactiveValues$go_mf_up@result) == 0 || nrow(reactiveValues$go_mf_down@result) == 0) {
        showNotification("No enriched MF terms found. Adjust filters.", type = "warning")
        stop("No enriched MF terms found.")
      }
      
      p1 <- dotplot(reactiveValues$go_mf_up, showCategory = input$go_term_count, 
                    title = paste0("MF - Upregulated in ", reactiveValues$up_group)) + theme_pubready()
      p2 <- dotplot(reactiveValues$go_mf_down, showCategory = input$go_term_count, 
                    title = paste0("MF - Downregulated in ", reactiveValues$up_group)) + theme_pubready()
      
      combined_plot <- gridExtra::arrangeGrob(p1, p2, ncol = 2)
      
      device <- tolower(input$plot_format_mf)
      
      ggsave(
        filename = file,
        plot = combined_plot,
        device = device,
        width = 12,
        height = 6,
        dpi = 300,
        units = "in",
        bg = "white"
      )
      
    }, error = function(e) {
      showNotification(paste("Error generating MF Combined plot:", e$message), type = "error")
    })
  }
)
