# Supplementary material for: ERSAtool: A User‐Friendly R/Shiny Comprehensive Transcriptomic Analysis Interface Suitable for Education
Source: Genes Cells. 2025 Aug 18;30(5):e70044. doi: 10.1111/gtc.70044 (PMC12360868; doi:10.1111/gtc.70044)
Supplement: Supplementary file 2 — Supporting Information 2. ERSAtool app (ERSAtool‐main.zip). [file GTC-30-0-s004.zip › ERSAtool-main/server/downloads/heatmap_downloads.R]

output$download_heatmap <- downloadHandler(
  filename = function() {
    paste0("heatmap_", Sys.Date(), ".", input$plot_format_heatmap)
  },
  content = function(file) {
    tryCatch({
      req(raw_counts(), metadata(), dds_data())
      
      raw_counts_matrix <- round(as.matrix(raw_counts()))
      if (is.null(raw_counts_matrix) || nrow(raw_counts_matrix) == 0 || ncol(raw_counts_matrix) == 0) {
        stop("Raw counts matrix is empty or not provided.")
      }
      if (any(raw_counts_matrix < 0)) {
        stop("Raw counts contain negative values. Please check your input file.")
      }
      if (!all(raw_counts_matrix == floor(raw_counts_matrix))) {
        stop("Raw counts contain non-integer values. Please check your input file.")
      }
      
      meta_data <- as.data.frame(metadata())
      if (is.null(meta_data) || nrow(meta_data) == 0 || ncol(meta_data) == 0) {
        stop("Metadata is empty or not provided.")
      }
      if (!all(colnames(raw_counts_matrix) %in% rownames(meta_data))) {
        stop("Column names of raw counts do not match row names in metadata!")
      }
      
      dds <- dds_data()
      rlog_data <- rlog(dds, blind = TRUE)
      
      dist_matrix <- dist(t(assay(rlog_data)))
      mat <- as.matrix(dist_matrix)
      rownames(mat) <- colnames(mat) <- colnames(raw_counts_matrix)
      
      heatmap_obj <- ComplexHeatmap::Heatmap(
        mat,
        name = "Distance",
        col = colorRampPalette(rev(RColorBrewer::brewer.pal(9, "Reds")))(255),
        column_title = "Sample Distance Heatmap",
        cluster_rows = TRUE,
        cluster_columns = TRUE
      )
      
      # Dimensions based on number of samples
      n_samples <- ncol(raw_counts_matrix)
      width <- max(8, n_samples * 0.5)
      height <- max(6, n_samples * 0.5)
      
      # Capture heatmap using grid.grabExpr
      g <- grid::grid.grabExpr(draw(heatmap_obj))
      
      # Save using ggsave
      ggsave(
        filename = file,
        plot = g,
        device = tolower(input$plot_format_heatmap),
        dpi = 300,
        width = width,
        height = height,
        units = "in",
        bg = "white"
      )
      
    }, error = function(e) {
      showNotification(paste("Error in Heatmap:", e$message), type = "error")
      
      # Error fallback image
      ggsave(
        filename = file,
        plot = grid::grid.grabExpr({
          grid::grid.newpage()
          grid::grid.text(paste("Error:", e$message), x = 0.5, y = 0.5, gp = grid::gpar(col = "red", cex = 1.5))
        }),
        device = "png",
        width = 8,
        height = 6,
        dpi = 300,
        units = "in",
        bg = "white"
      )
    })
  }
)
