# Supplementary material for: ERSAtool: A User‐Friendly R/Shiny Comprehensive Transcriptomic Analysis Interface Suitable for Education
Source: Genes Cells. 2025 Aug 18;30(5):e70044. doi: 10.1111/gtc.70044 (PMC12360868; doi:10.1111/gtc.70044)
Supplement: Supplementary file 2 — Supporting Information 2. ERSAtool app (ERSAtool‐main.zip). [file GTC-30-0-s004.zip › ERSAtool-main/ui/report_ui.R]

# 📌 DOWNLOAD REPORT ----

tabItem(tabName = "report",
        fluidRow(
          box(title = "Final Report", width = 12, solidHeader = TRUE, status = "primary",
              textAreaInput("conclusion_input", "Conclusion:", rows = 4)
          )
        ),
        fluidRow(
          box(title = "Download Report", width = 12, solidHeader = TRUE, status = "info",
              
              downloadButton("save_static", "Generate Report")
          )
        )
)
