# Supplementary material for: ERSAtool: A User‐Friendly R/Shiny Comprehensive Transcriptomic Analysis Interface Suitable for Education
Source: Genes Cells. 2025 Aug 18;30(5):e70044. doi: 10.1111/gtc.70044 (PMC12360868; doi:10.1111/gtc.70044)
Supplement: Supplementary file 2 — Supporting Information 2. ERSAtool app (ERSAtool‐main.zip). [file GTC-30-0-s004.zip › ERSAtool-main/ui/text_inputs_ui.R]

# 📌 TEXT INPUTS ----

tabItem(tabName = "text_inputs",
        fluidRow(
          box(title = "Study Information", width = 12, solidHeader = TRUE, status = "primary",
              textInput("report_title", "Report Title", value = "Gene Expression Analysis"),
              textAreaInput("objective_input", "Objective:", rows = 4),
              textAreaInput("findings_input", "Background:", rows = 4),
              textAreaInput("abstract_input", "Sample Information:", rows = 4)
          )
        )
)
