# Supplementary material for: ERSAtool: A User‐Friendly R/Shiny Comprehensive Transcriptomic Analysis Interface Suitable for Education
Source: Genes Cells. 2025 Aug 18;30(5):e70044. doi: 10.1111/gtc.70044 (PMC12360868; doi:10.1111/gtc.70044)
Supplement: Supplementary file 3 — Supporting Information 3. Example raw count matrix file (GSE273569_Males_Unnormalized_Count_Matrix.txt). [file GTC-30-0-s005.txt]

	SWAT_SD_1	SWAT_SD_2	SWAT_SD_3	SWAT_HFD_1	SWAT_HFD_2	SWAT_HFD_3	VWAT_SD_1	VWAT_SD_2	VWAT_SD_3	VWAT_HFD_1	VWAT_HFD_2	VWAT_HFD_3
0610005C13Rik	11	11	2	1	4	7	15	16	27	18	12	13
0610007C21Rik	2527	2264	1275	889	1908	2500	2775	2267	2957	3519	2458	1936
0610007L01Rik	3654	2946	1369	886	1990	3152	3687	2755	3056	3161	2940	2908
0610007P08Rik	1257	1117	431	312	678	939	1465	1307	1347	1179	1140	1260
0610007P14Rik	800	772	393	272	610	1017	830	743	990	1513	1100	819
0610007P22Rik	264	200	122	88	140	238	302	252	330	305	232	223
0610009B22Rik	273	230	116	111	236	314	436	315	388	497	374	297
0610009D07Rik	1330	1130	687	390	839	1459	1435	1096	1431	2188	1525	961
0610009E02Rik	14	7	11	9	12	23	17	8	16	24	21	11
0610009L18Rik	42	38	33	19	19	29	65	36	100	50	36	41
0610009O20Rik	1547	1369	794	481	956	1459	2177	1708	2223	1980	1668	1551
0610010F05Rik	1355	1141	474	365	884	1346	1581	1089	1191	1597	1423	1223
0610010K14Rik	1149	1084	614	338	691	1016	977	867	1142	1149	911	806
0610010O12Rik	212	181	82	53	106	183	641	622	778	468	407	554
0610011F06Rik	331	278	183	110	170	266	368	265	373	306	189	185
0610011L14Rik	605	500	260	153	341	536	839	692	834	668	564	490
0610012G03Rik	651	561	332	226	437	608	664	522	704	909	684	514
0610030E20Rik	1747	1688	709	541	1062	1491	1752	1324	1691	1590	1334	1485
0610031J06Rik	3623	2866	1788	1103	2310	3213	3681	2883	3555	3609	2881	2912
0610037L13Rik	1675	1576	814	523	1089	1735	1642	1316	1587	2170	1630	1557
0610037P05Rik	1083	938	529	335	743	1044	1242	985	1320	1558	1263	845
0610040B09Rik	23	15	9	4	19	18	31	24	42	34	15	22
0610040B10Rik	4	8	10	5	7	17	14	11	22	19	16	6
0610043K17Rik	102	104	36	22	54	67	74	68	60	60	35	30
0910001L09Rik	795	690	404	247	515	850	821	631	905	1005	781	533
1010001N08Rik	47	38	23	18	23	33	93	68	108	90	55	71
1110001A16Rik	114	110	74	38	92	160	166	110	191	209	152	97
1110001J03Rik	337	382	203	129	217	382	404	349	466	511	342	297
1110002B05Rik	2141	1877	948	637	1434	2165	3314	2789	3588	3384	2488	2395
1110002E22Rik	26	37	22	21	27	27	8	16	21	15	25	14
1110002L01Rik	49	44	18	14	21	47	52	47	41	48	49	46
1110002N22Rik	94	73	46	30	79	93	154	140	164	169	95	99
1110003E01Rik	9460	9345	3994	2818	6023	8446	10945	8618	10050	10568	7589	7468
1110003O08Rik	323	306	166	105	213	247	409	329	397	210	171	259
1110004E09Rik	415	338	183	79	207	366	497	365	496	454	383	364
1110004F10Rik	2808	2513	1302	768	1654	2898	3505	2754	3453	4017	3230	2573
1110005A03Rik	500	450	240	148	334	466	484	401	522	644	446	372
1110007C09Rik	646	583	336	174	382	597	819	725	946	965	733	575
1110008F13Rik	774	624	356	226	475	758	669	520	730	927	774	544
1110008J03Rik	333	297	155	81	176	275	336	307	361	363	322	247
1110008L16Rik	238	197	100	67	126	193	339	240	284	243	207	239
1110008P14Rik	423	359	241	123	284	427	437	359	497	601	486	354
1110012D08Rik	1021	899	348	313	629	789	1524	1217	1337	1538	1170	1240
1110012J17Rik	1273	973	298	314	656	872	710	474	502	553	681	514
1110012L19Rik	520	432	283	151	354	537	732	629	833	983	672	522
1110014N23Rik	966	946	474	274	566	888	1131	882	1225	962	764	815
1110017F19Rik	4	2	3	1	3	6	20	12	23	10	7	11
1110018G07Rik	1314	1078	437	369	721	978	1580	1201	1302	1332	1218	1296
1110018J18Rik	4704	4268	1979	1480	3022	4347	5909	4254	5145	4852	3748	3675
1110018N20Rik	0	4	0	2	2	3	10	13	24	26	13	6
1110019D14Rik	60	51	23	26	59	70	113	101	121	125	97	72
1110020A21Rik	23	23	7	7	9	29	12	16	28	16	19	18
1110020G09Rik	565	539	233	163	380	515	679	566	709	688	532	461
1110021J02Rik	299	312	118	86	158	229	258	261	215	223	184	194
1110021L09Rik	810	745	364	253	500	808	1054	885	986	967	790	820
1110028C15Rik	1178	1041	419	342	747	1035	1465	1097	1250	1301	931	985
1110031I02Rik	138	128	53	37	63	106	170	146	207	177	142	140
1110032A03Rik	363	323	192	128	287	336	565	454	598	589	383	349
1110034A24Rik	243	207	116	60	141	232	348	300	402	452	421	371
1110034B05Rik	233	189	120	69	145	259	378	253	385	415	326	247
1110034G24Rik	199	205	73	41	88	150	192	183	220	167	112	146
1110037F02Rik	2876	2390	976	778	1877	2610	3200	2534	2568	3176	2648	2604
1110038B12Rik	721	742	390	227	468	938	874	760	1117	1204	930	776
1110038D17Rik	970	850	434	306	716	927	1051	844	921	1085	964	720
1110038F14Rik	759	640	371	235	419	665	826	625	793	748	669	635
1110049F12Rik	570	554	293	165	392	553	697	573	835	669	544	453
1110051M20Rik	776	752	388	205	448	676	955	817	1016	981	694	758
1110054M08Rik	152	142	91	56	120	184	137	158	186	166	137	121
1110054O05Rik	397	316	160	70	197	328	530	359	454	389	307	384
1110057K04Rik	1273	1106	550	361	870	1163	1321	1075	1235	1291	1025	1035
1110058L19Rik	296	291	164	84	202	320	334	274	369	502	355	249
1110059E24Rik	827	786	442	301	675	910	1023	829	1068	1414	1075	703
1110059G10Rik	507	430	268	127	297	455	670	538	669	764	542	404
1110065P20Rik	220	163	129	68	142	240	195	160	244	419	296	187
1110067D22Rik	3316	2730	1453	812	2025	2838	3275	2808	3015	2676	2386	2214
1190002H23Rik	534	434	185	158	378	650	603	602	727	749	585	514
1190002N15Rik	1964	1868	757	619	1259	1671	1608	1608	1474	1638	1635	1570
1190005F20Rik	1072	856	448	261	582	923	1075	976	1130	879	861	830
1190005I06Rik	37	23	12	21	16	16	7	11	10	7	8	9
1190007F08Rik	2822	2479	1095	930	1982	2473	3083	2619	3111	3769	2981	2476
1190007I07Rik	92	125	59	40	58	115	116	125	154	145	109	88
1200007C13Rik	100	100	30	23	57	56	277	217	213	145	109	111
1200009I06Rik	199	213	98	78	116	139	428	361	396	337	261	230
1200011I18Rik	1703	1394	572	431	950	1358	2178	1604	1878	1727	1474	1414
1200011M11Rik	620	562	251	208	421	666	777	607	671	853	686	561
1200014J11Rik	1056	887	439	277	608	1008	1359	926	1178	1038	976	958
1200016B10Rik	908	825	355	221	501	811	1113	864	952	928	771	770
1300001I01Rik	1992	1394	658	401	864	1644	1825	1537	1651	1482	1423	1499
1300002E11Rik	320	308	104	69	155	293	425	311	352	304	244	278
1300010F03Rik	1535	1260	659	433	951	1300	1654	1339	1521	1361	1194	1404
1300014I06Rik	4049	3640	1220	1069	2521	3800	3097	2454	1912	3508	3040	2136
1300018I17Rik	947	795	318	238	529	794	886	789	842	792	792	742
1300018J18Rik	519	461	246	156	259	463	477	390	511	515	423	383
1500001M20Rik	228	211	100	85	152	234	258	203	263	300	229	217
1500002C15Rik	18	26	14	8	14	19	18	20	35	36	19	17
1500002O20Rik	794	640	341	192	340	675	891	750	945	773	727	731
1500003O03Rik	10436	9643	4123	3219	6842	10183	11124	8208	9745	12541	9720	8082
1500009L16Rik	280	224	118	70	145	290	631	424	525	867	747	579
1500010J02Rik	512	491	223	138	325	393	676	563	591	585	642	532
1500011H22Rik	264	228	143	77	181	270	339	303	375	370	318	239
1500011K16Rik	256	216	146	59	173	329	303	293	391	502	309	244
1500012F01Rik	1141	958	474	337	728	1186	1296	1089	1257	2017	1169	825
1500015O10Rik	188	227	158	144	630	350	50	14	68	97	60	22
1500026H17Rik	5	13	9	4	3	10	14	22	30	11	5	11
1500031L02Rik	351	322	169	107	214	348	400	342	449	429	341	291
1500032L24Rik	1658	1479	863	510	1060	1945	1537	1250	1806	2467	1924	1348
1520402A15Rik	53	75	38	20	35	54	201	209	235	149	100	172
1600002H07Rik	197	203	102	59	104	161	174	163	194	157	160	124
1600002K03Rik	168	164	90	52	106	186	191	147	192	220	124	131
1600012F09Rik	355	260	136	81	197	305	337	307	333	411	315	259
1600012H06Rik	1214	1106	606	476	1043	1396	1575	1198	1494	2013	1561	1366
1600012P17Rik	8	10	1	1	1	10	23	4	7	9	11	8
1600014C10Rik	776	691	339	244	548	835	1011	766	986	970	798	698
1600020E01Rik	212	214	106	62	128	224	301	286	345	283	206	246
1600021P15Rik	459	327	165	114	249	345	463	273	401	380	358	395
1600027N09Rik	550	509	222	129	284	439	544	460	546	495	410	419
1600029D21Rik	6	7	3	9	8	11	16	14	17	47	32	23
1600029O15Rik	116	147	40	50	75	96	77	84	60	90	47	68
1700001G17Rik	10	14	8	4	4	13	12	7	13	24	11	9
1700001K19Rik	17	23	9	5	6	13	42	24	27	14	18	25
1700001L05Rik	19	6	8	4	10	17	27	30	26	44	68	34
1700001P01Rik	12	16	4	3	9	9	15	20	25	25	12	26
1700003E16Rik	67	46	22	12	21	38	50	55	83	33	29	34
1700003F12Rik	59	53	26	22	38	54	27	27	33	46	32	21
1700006P19Rik	14	23	4	5	10	14	28	23	10	49	22	37
1700007I08Rik	22	22	5	9	12	15	10	14	13	9	5	5
1700007J10Rik	10	10	3	3	3	10	15	9	10	20	14	19
1700007L15Rik	5	6	7	3	7	7	16	13	18	22	17	18
1700009P17Rik	14	21	15	5	29	12	39	30	34	36	21	29
1700010I14Rik	14	15	6	2	8	12	33	37	44	21	25	27
1700011J10Rik	66	61	46	20	37	64	113	64	124	112	51	93
1700012B15Rik	131	175	58	42	81	111	190	168	209	199	118	138
1700016P03Rik	19	42	18	6	12	33	60	61	67	103	77	59
1700017B05Rik	1527	1061	567	445	1075	1235	2141	1544	1590	2025	2205	1663
1700019D03Rik	2586	2351	903	815	1612	2182	1306	1008	1014	1566	1107	828
1700019E19Rik	707	629	342	185	425	714	779	619	713	935	662	567
1700019G17Rik	41	19	12	17	24	29	76	83	69	58	48	44
1700019L03Rik	45	50	18	11	21	43	59	33	47	50	39	34
1700020I14Rik	4795	4110	1479	1819	3550	4264	6066	4087	4190	6085	5090	4920
1700020L24Rik	60	45	23	25	27	43	5	4	6	3	1	2
1700020O03Rik	1109	887	352	307	634	858	1460	995	1225	1128	993	1005
1700021C14Rik	11	14	7	5	9	9	12	15	16	21	9	9
1700021F05Rik	484	404	202	129	284	462	587	438	593	522	497	479
1700021K19Rik	2867	2713	1073	777	1665	2496	2870	2478	2533	2613	2453	2514
1700022K14Rik	18	24	11	8	15	14	25	16	16	11	25	14
1700023F06Rik	23	27	7	7	23	34	18	16	13	12	10	12
1700023H06Rik	9	10	1	6	7	7	21	16	9	17	14	11
1700023L04Rik	11	9	2	4	1	8	17	23	16	15	15	8
1700024P16Rik	616	345	302	194	571	954	1573	1338	2095	923	676	1189
1700025G04Rik	1965	1623	726	666	1458	1955	3035	2178	2380	4872	3921	2631
1700025K23Rik	82	77	62	28	68	73	144	120	153	180	90	111
1700026J04Rik	4	3	2	4	5	6	12	10	15	31	15	23
1700028J19Rik	12	14	7	6	9	22	12	12	9	6	14	13
1700029F09Rik	286	251	109	99	163	294	230	210	217	421	318	173
1700029G01Rik	121	162	93	34	106	149	176	181	242	199	172	159
1700029I01Rik	41	44	16	19	27	36	76	59	64	93	61	32
1700029I15Rik	25	34	13	3	11	24	38	29	51	24	20	26
1700029J07Rik	96	112	60	29	60	102	151	163	159	134	86	131
1700030F18Rik	34	47	27	4	24	31	13	10	13	13	6	9
1700030G06Rik	23	27	9	6	16	25	21	17	28	37	33	31
1700030J22Rik	19	19	8	6	9	23	30	30	23	23	18	16
1700030K09Rik	334	276	118	96	157	262	371	315	356	244	211	233
1700034H14Rik	516	465	245	149	331	493	725	573	732	761	571	496
1700037C18Rik	40	27	17	12	23	43	58	51	70	56	54	59
1700037H04Rik	702	712	254	215	448	595	601	414	514	581	528	369
1700040I03Rik	327	289	180	86	251	363	299	250	340	475	332	265
1700048O20Rik	89	84	36	36	37	86	64	87	115	84	56	78
1700049G17Rik	368	311	141	102	179	262	378	321	377	275	213	262
1700052N19Rik	507	431	238	148	320	528	610	456	571	640	582	545
1700054N08Rik	57	60	20	28	46	71	63	44	54	132	132	65
1700056E22Rik	9	19	8	1	4	13	8	11	22	16	16	11
1700056N10Rik	19	12	9	12	8	13	15	16	23	19	5	10
1700058P15Rik	13	12	3	3	7	22	19	16	22	47	25	18
1700060J05Rik	21	17	3	6	11	13	25	18	23	15	11	26
1700061G19Rik	11	7	9	6	7	7	19	21	21	39	38	32
1700064E03Rik	109	132	42	29	66	125	102	91	78	217	129	136
1700066M21Rik	264	226	108	89	179	263	336	211	248	406	387	232
1700073E17Rik	1	0	0	0	0	0	17	15	8	15	22	11
1700081L11Rik	3833	3224	1413	1019	2136	2917	4491	3400	3604	2911	2983	3596
1700084E18Rik	13	16	5	2	11	19	17	20	15	20	11	18
1700086O06Rik	33	35	28	11	31	37	76	83	108	89	79	77
1700088E04Rik	13	6	2	2	5	9	29	19	11	14	11	9
1700094D03Rik	231	213	118	62	108	169	250	247	234	218	143	170
1700102P08Rik	68	60	37	9	34	56	73	74	61	70	43	61
1700106N22Rik	167	145	71	28	73	140	172	150	171	161	113	126
1700109F18Rik	28	39	24	14	32	33	86	54	87	60	43	42
1700109H08Rik	34	24	5	2	8	11	24	22	17	26	12	17
1700109K24Rik	123	80	31	34	28	78	122	89	59	125	74	79
1700112E06Rik	94	85	56	34	56	113	168	129	171	180	120	134
1700123M08Rik	12	28	13	6	13	24	36	26	55	15	24	26
1700123O20Rik	784	613	338	218	460	787	838	732	883	1118	891	697
1810006K21Rik	1370	1450	905	486	1123	1882	1288	1132	1457	2388	1791	1196
1810008A18Rik	776	656	411	197	446	713	885	776	907	862	722	702
1810009A15Rik	504	423	252	130	362	589	689	544	730	965	652	490
1810010H24Rik	161	149	81	60	88	129	461	425	525	332	256	271
1810011O10Rik	27	40	6	12	36	48	31	52	21	90	74	19
1810012K08Rik	15	12	8	3	13	17	20	19	24	23	17	22
1810012P15Rik	109	137	55	30	67	91	33	27	53	35	29	24
1810013D10Rik	602	606	326	212	410	620	817	655	868	748	578	550
1810013L24Rik	4736	4341	1740	1513	2930	4022	5023	4391	4118	5211	4322	3950
1810014B01Rik	85	79	34	20	41	51	81	77	96	81	61	70
1810014F10Rik	182	165	111	66	135	227	195	166	210	229	180	118
1810020D17Rik	558	466	267	204	358	561	644	536	631	865	594	417
1810021B22Rik	31	40	23	14	22	26	42	42	59	48	29	32
1810022K09Rik	536	462	293	162	396	679	689	511	643	1055	712	466
1810024B03Rik	34	33	14	13	27	25	52	45	62	62	33	41
1810026J23Rik	1761	1371	620	438	1000	1627	1866	1533	1642	1625	1484	1370
1810027O10Rik	868	702	484	240	545	861	952	714	1074	1432	977	682
1810029B16Rik	502	462	178	119	252	534	725	659	644	783	657	633
1810030N24Rik	242	212	136	79	155	257	302	271	366	422	311	197
1810030O07Rik	1461	1283	621	411	807	1242	1741	1389	1530	1610	1368	1329
1810031K17Rik	2283	2063	1022	732	1637	2060	2390	1961	2473	2180	1819	1750
1810032O08Rik	188	176	70	51	94	211	201	181	201	233	189	146
1810034E14Rik	161	174	92	58	95	162	135	98	121	132	83	73
1810035L17Rik	474	395	247	129	307	613	463	440	582	768	563	387
1810037I17Rik	1241	1090	634	342	728	1343	1708	1266	1540	2199	1565	1113
1810043G02Rik	544	507	266	131	295	462	699	602	842	715	516	569
1810043H04Rik	288	293	132	80	173	294	333	252	328	410	268	251
1810046J19Rik	397	319	191	107	254	398	358	330	412	487	327	302
1810048J11Rik	985	855	382	286	620	1008	915	810	894	853	730	780
1810049H13Rik	56	57	39	20	50	61	76	70	100	80	50	55
1810055G02Rik	3372	2877	1393	1056	2358	3513	2776	2503	2690	3874	3812	3012
1810058I24Rik	1731	1503	909	744	1678	2036	2583	2002	2728	3856	3136	2110
1810059H22Rik	52	55	29	19	19	43	28	26	51	34	25	23
1810062G17Rik	71	50	25	15	32	62	53	38	78	62	32	63
1810062O18Rik	18	22	5	10	18	22	25	14	19	22	11	9
1810063B05Rik	343	268	140	90	181	350	328	283	358	459	328	239
1810063B07Rik	418	334	200	126	261	407	441	323	421	459	341	300
1810074P20Rik	1782	1659	699	471	999	1588	1990	1478	1668	1883	1667	1616
2010001A14Rik	72	54	28	25	48	67	106	97	139	119	56	64
2010001M06Rik	159	99	75	45	84	109	257	234	371	298	199	187
2010002M12Rik	50	50	36	16	25	44	40	30	58	38	22	27
2010002N04Rik	943	757	329	232	537	760	960	817	940	1127	1053	697
2010003O02Rik	104	102	81	46	95	143	172	102	166	167	162	108
2010007H12Rik	428	353	201	118	222	386	471	347	483	440	344	289
2010011I20Rik	488	418	221	96	255	437	528	410	479	265	189	301
2010012O05Rik	448	453	218	158	309	463	595	529	612	644	543	482
2010012P19Rik	10	8	9	6	7	13	34	23	26	12	8	7
2010015L04Rik	176	180	81	50	123	203	150	100	122	152	153	147
2010106G01Rik	6480	6026	2456	2001	4383	5972	5896	4425	4648	5507	4647	4769
2010107E04Rik	978	891	576	345	746	1331	1125	885	1140	1880	1360	784
2010107H07Rik	172	167	121	67	139	167	186	169	248	316	234	144
2010109K11Rik	4471	4176	1492	1252	2712	3615	4568	4142	3871	3962	2940	3357
2010110P09Rik	17	15	7	5	17	19	15	20	13	23	14	12
2010111I01Rik	157	157	86	53	110	175	475	343	545	494	413	379
2010204K13Rik	11	16	15	3	8	25	17	27	28	39	31	24
2010305A19Rik	204	187	77	50	116	184	224	174	211	158	157	160
2010317E24Rik	1	9	8	13	42	43	9	10	13	109	149	28
2010321M09Rik	1140	935	468	334	688	1082	1272	1005	1197	1356	1170	995
2200002D01Rik	27	46	18	10	25	29	40	11	30	26	15	18
2200002K05Rik	14	20	15	8	12	15	93	60	137	64	57	71
2210009G21Rik	303	302	121	96	218	314	401	278	281	386	366	368
2210012G02Rik	717	565	263	178	440	564	791	633	773	773	626	563
2210013O21Rik	616	516	282	184	412	640	809	627	799	896	707	619
2210015D19Rik	533	456	266	123	272	473	518	409	542	549	463	433
2210016F16Rik	925	821	412	294	653	970	1129	844	1082	1219	952	795
2210016L21Rik	887	747	458	249	491	788	1036	807	1001	956	749	683
2210018M11Rik	1711	1412	582	501	1034	1327	2111	1636	1667	1387	1408	1700
2210020M01Rik	20	14	6	2	6	8	143	131	124	100	71	88
2210021J22Rik	260	259	130	74	184	289	314	263	372	459	339	252
2210403K04Rik	1569	1606	729	502	1082	1814	1705	1387	1720	2191	1641	1686
2210404J11Rik	196	208	107	52	128	224	372	321	397	436	262	306
2210404O07Rik	43	36	25	18	42	34	140	108	130	116	96	103
2210404O09Rik	240	235	122	68	192	246	350	267	313	347	231	199
2210408F21Rik	180	184	88	48	105	188	217	166	254	215	153	189
2210408I21Rik	483	369	175	135	335	446	460	295	364	565	441	300
2210411K11Rik	165	137	95	56	113	174	92	91	104	127	75	76
2300009A05Rik	209	179	121	80	158	228	207	180	273	228	171	163
2310001A20Rik	1035	881	485	327	612	973	1454	1176	1443	1571	1370	1165
2310001H17Rik	90	127	60	31	57	90	66	86	103	72	42	54
2310003C23Rik	1496	1334	685	440	969	1519	1780	1335	1587	1984	1706	1416
2310003F16Rik	131	124	61	30	72	92	127	135	152	156	126	145
2310003H01Rik	844	640	345	216	423	638	894	675	858	680	652	677
2310003L22Rik	263	198	116	61	109	263	330	252	299	363	288	221
2310004I24Rik	312	271	135	68	189	270	385	314	401	305	267	305
2310004N24Rik	382	292	202	130	274	373	375	314	423	449	351	312
2310008H04Rik	1397	1210	508	331	618	1225	1301	1075	1174	1125	1024	873
2310008H09Rik	935	744	361	274	502	786	1045	724	948	862	731	798
2310009B15Rik	203	233	126	73	173	265	259	192	300	348	232	194
2310010J17Rik	109	77	53	20	53	65	107	104	126	76	58	40
2310011J03Rik	901	705	377	216	492	781	1097	907	1190	1065	858	796
2310014H01Rik	7737	6721	3330	2130	4775	7414	9329	7213	8496	9837	8551	8229
2310014L17Rik	37	37	23	13	16	27	53	74	75	68	45	62
2310015A10Rik	308	275	120	80	163	249	466	377	463	365	321	344
2310015B20Rik	36	31	19	10	25	25	42	38	46	26	15	21
2310016C08Rik	513	562	236	234	552	875	541	541	693	1304	1194	592
2310016M24Rik	803	784	446	260	505	877	785	691	857	1117	842	594
2310021P13Rik	6617	5634	2557	1812	3806	5009	7112	6046	6554	5619	5601	6202
2310022A10Rik	517	440	216	117	273	446	596	473	539	381	403	399
2310022B05Rik	4191	3371	1799	1290	2769	3399	7165	5285	6737	5720	5635	5355
2310028H24Rik	849	791	329	245	433	632	816	720	748	712	696	691
2310028O11Rik	1744	1397	800	513	1043	1952	1712	1428	1731	2754	2200	1366
2310030G06Rik	13	20	12	5	18	20	31	28	34	18	10	27
2310030N02Rik	141	105	69	29	75	152	160	151	175	187	138	103
2310033P09Rik	293	232	129	56	157	277	346	337	402	310	291	278
2310035C23Rik	1745	1664	746	511	1028	1425	2406	2025	2123	1726	1534	1787
2310035K24Rik	369	338	194	156	319	369	422	398	532	411	431	319
2310036O22Rik	2500	2091	1271	718	1500	2494	2847	2199	2823	3325	2568	2243
2310037I24Rik	1276	1094	528	383	880	1284	1704	1269	1557	1889	1647	1370
2310039H08Rik	346	340	253	111	312	440	326	311	393	632	462	299
2310040G07Rik	24	22	9	4	16	18	46	37	45	27	27	30
2310042D19Rik	36	39	15	13	14	29	16	26	7	15	5	18
2310044G17Rik	870	629	302	218	527	653	1063	834	917	659	688	823
2310044H10Rik	4619	4263	2414	1486	2973	4477	4332	3866	5046	5204	4244	3738
2310045N01Rik	676	564	306	181	391	621	797	602	784	861	593	593
2310046K01Rik	82	66	33	7	35	62	48	18	35	32	22	9
2310046O06Rik	900	659	336	197	395	694	912	639	836	805	700	743
2310047B19Rik	227	202	111	56	129	191	269	202	284	220	250	192
2310047M10Rik	537	487	223	169	320	466	541	434	537	596	478	347
2310057M21Rik	488	385	221	149	239	418	542	400	487	415	362	396
2310058D17Rik	26	29	10	6	24	27	24	14	26	19	24	22
2310061C15Rik	220	160	103	62	138	229	248	223	221	349	325	185
2310061I04Rik	587	510	253	140	335	495	542	464	515	469	465	515
2310067B10Rik	1356	1196	476	441	801	911	1324	1133	1227	1085	1025	1024
2310079F23Rik	262	188	84	41	105	192	261	188	232	190	156	167
2400001E08Rik	1415	1265	800	481	944	1548	1767	1408	2034	2265	1844	1428
2400003C14Rik	3765	3477	1498	1106	2189	3771	3662	3078	3398	3993	3328	3554
2400009B08Rik	15	12	7	4	6	20	24	23	27	26	19	11
2410001C21Rik	1678	1425	770	455	905	1598	2211	1773	2202	2017	1551	1499
2410002F23Rik	1929	1705	856	578	1161	1722	2038	1784	2020	2357	2119	1961
2410002I01Rik	373	287	149	67	181	262	453	321	374	274	259	342
2410002O22Rik	1642	1351	680	443	973	1661	2019	1537	1719	1968	1637	1411
2410003K15Rik	535	483	222	159	331	456	521	508	514	710	519	368
2410004B18Rik	746	588	308	228	432	668	833	628	742	980	734	555
2410004I01Rik	65	43	42	15	32	58	36	28	40	61	31	36
2410004N09Rik	141	123	54	32	66	95	161	110	171	128	97	79
2410004P03Rik	9	6	2	2	4	9	17	11	14	20	21	16
2410006H16Rik	1602	1367	627	504	946	1598	1677	1370	1600	2401	1656	1134
2410015M20Rik	778	681	418	259	546	866	868	723	926	1263	827	675
2410016O06Rik	199	178	92	53	133	222	240	169	210	242	207	179
2410017P09Rik	65	65	52	30	56	69	110	71	101	182	128	82
2410018L13Rik	40	38	17	12	20	35	98	74	86	65	70	67
2410018M08Rik	75	49	28	26	72	107	84	55	74	96	127	92
2410022L05Rik	164	134	103	52	109	181	150	95	153	153	125	75
2410042D21Rik	1118	988	516	297	788	1348	1334	1028	1289	1525	1224	1102
2410066E13Rik	5136	5093	1835	1445	2695	3644	5519	4573	4557	4424	2674	3277
2410075B13Rik	75	62	24	24	36	51	68	73	77	42	47	71
2410076I21Rik	155	111	49	29	65	87	101	107	107	87	35	74
2410089E03Rik	2612	2093	730	699	1447	1687	2873	2141	2117	1990	1874	2260
2410091C18Rik	621	577	299	142	341	645	827	642	798	810	636	629
2410127L17Rik	856	702	342	234	476	849	860	656	813	959	888	696
2410131K14Rik	740	580	245	196	366	486	729	582	654	579	532	554
2410133F24Rik	16	21	8	8	12	19	21	16	22	15	15	9
2500003M10Rik	4510	4042	1852	1169	2755	4231	5002	3848	4664	4807	4146	3967
2500004C02Rik	43	47	18	16	35	58	65	56	78	94	63	59
2510002D24Rik	274	274	161	86	172	254	251	224	262	195	141	155
2510003E04Rik	1947	1748	770	459	1063	1741	2427	1858	2286	2093	1696	1687
2510006D16Rik	2982	2695	1530	957	2136	3126	3205	2564	3258	3914	2899	2319
2510009E07Rik	6325	5257	2028	1760	3794	5186	6931	5051	5344	5937	5314	5414
2510012J08Rik	860	764	374	227	458	797	1060	828	1005	777	775	884
2510039O18Rik	2273	1746	930	677	1420	2043	2422	1753	2154	2457	2145	1897
2510049J12Rik	21	13	4	2	5	6	21	15	9	5	9	14
2600006K01Rik	25	41	10	14	37	51	43	43	65	54	45	56
2610001J05Rik	1359	1233	628	447	921	1409	1955	1491	1945	2469	1833	1577
2610002D18Rik	5	3	3	6	9	19	7	8	7	43	33	20
2610002I17Rik	118	120	82	43	81	125	136	137	185	173	175	147
2610002J02Rik	778	753	360	236	455	667	826	703	809	745	645	640
2610002M06Rik	1513	1245	582	443	946	1354	1433	1185	1271	1543	1252	1136
2610005L07Rik	526	519	212	135	283	409	680	577	613	553	471	663
2610008E11Rik	732	642	294	205	439	631	1003	821	911	773	689	656
2610015P09Rik	285	299	145	71	173	251	459	354	416	255	223	286
2610018G03Rik	149	121	79	40	77	110	220	100	268	134	100	78
2610019F03Rik	220	162	110	58	111	196	76	74	58	55	38	57
2610020C07Rik	25	33	11	7	14	21	32	34	28	45	26	21
2610020H08Rik	348	343	131	105	194	282	317	292	275	305	209	256
2610021A01Rik	663	602	274	168	327	507	940	775	761	658	539	657
2610021K21Rik	4	4	3	2	22	20	7	7	8	75	85	17
2610024G14Rik	541	416	228	143	288	549	567	431	541	483	446	480
2610027K06Rik	11	9	7	2	11	12	22	8	8	31	11	20
2610027L16Rik	524	435	268	122	300	501	679	504	672	611	605	490
2610028E06Rik	0	0	1	1	0	1	32	27	22	42	47	21
2610029G23Rik	1039	908	482	273	655	1209	1076	831	1035	1334	1218	928
2610029I01Rik	170	131	95	58	116	172	221	184	201	284	214	162
2610034B18Rik	1526	1514	632	463	984	1428	1430	1290	1431	1841	1405	1016
2610035D17Rik	104	113	45	20	55	51	398	357	428	199	186	242
2610036A22Rik	16	16	4	4	13	11	22	22	30	41	22	15
2610039C10Rik	227	205	94	65	153	249	274	256	286	423	407	206
2610044O15Rik	28	12	8	6	22	17	31	27	31	65	51	26
2610101N10Rik	2868	2429	1139	757	1597	2498	3684	2805	3146	2841	2369	2515
2610109H07Rik	209	224	94	56	137	117	69	73	77	42	36	39
2610203C20Rik	1325	1540	718	363	777	1585	1900	1746	2031	2160	1501	2675
2610203C22Rik	19	29	16	13	21	22	68	43	62	67	68	42
2610204G22Rik	16	20	7	3	7	20	40	33	59	29	18	25
2610206C17Rik	14	10	10	3	6	9	20	7	18	11	11	9
2610301B20Rik	763	674	306	222	454	683	1033	811	988	1099	817	655
2610301G19Rik	1903	1664	835	482	999	1620	2414	1917	2397	1893	1650	1829
2610305D13Rik	41	46	19	18	54	49	115	78	85	130	128	75
2610307P16Rik	8	14	4	7	6	7	39	19	21	33	26	15
2610507B11Rik	8403	7473	3073	2463	5473	7692	9254	7287	7646	9072	8193	7665
2610507I01Rik	116	106	55	39	61	95	132	126	171	141	106	108
2610524H06Rik	122	114	60	41	91	111	154	129	176	193	137	130
2610528B01Rik	46	46	15	11	18	37	58	38	38	44	38	40
2610528E23Rik	148	108	68	40	66	173	158	126	182	210	147	123
2700007P21Rik	1171	983	466	307	757	996	1454	1188	1411	1185	1163	1050
2700023E23Rik	35	40	17	10	27	51	38	41	37	62	54	36
2700029M09Rik	501	506	237	133	283	587	673	501	664	756	708	546
2700033N17Rik	26	15	3	6	20	25	46	28	54	34	32	22
2700038G22Rik	63	59	21	13	17	54	47	31	27	77	49	50
2700046G09Rik	26	19	17	5	20	19	40	25	43	39	35	31
2700049A03Rik	429	448	187	126	281	381	575	481	462	459	463	416
2700050L05Rik	1009	909	420	283	572	929	1015	870	942	914	840	864
2700060E02Rik	2694	2441	1293	957	2097	2998	3020	2416	2933	4239	2990	2124
2700062C07Rik	382	288	182	91	214	356	460	371	465	449	384	307
2700073G19Rik	10	9	5	3	9	13	11	6	5	23	20	9
2700078E11Rik	1722	1461	632	543	1072	1507	2145	1632	1730	2121	1771	1669
2700081O15Rik	6604	5274	2320	1766	3645	4196	5539	4622	4541	4504	4338	4434
2700086A05Rik	16	22	14	8	16	14	47	35	63	44	47	38
2700089E24Rik	3236	3006	1379	934	2156	3138	3869	2943	3744	3688	3116	2827
2700094K13Rik	409	413	215	146	404	515	423	359	449	1063	896	316
2700097O09Rik	177	198	73	37	92	184	240	264	220	228	211	215
2810001G20Rik	152	169	74	50	103	196	179	164	220	241	163	136
2810002D19Rik	201	210	108	71	136	232	226	185	191	272	178	158
2810002N01Rik	737	657	338	226	451	698	827	664	905	1003	763	656
2810004N23Rik	533	398	222	128	288	484	592	479	521	629	470	451
2810006K23Rik	313	266	134	73	192	366	395	314	363	460	355	264
2810008D09Rik	93	73	84	30	37	90	137	128	200	106	80	141
2810008M24Rik	1614	1467	737	548	1118	1748	1967	1633	1831	2869	1938	1373
2810021B07Rik	437	468	254	198	423	518	583	512	640	800	652	474
2810021J22Rik	258	227	121	70	137	199	373	271	340	191	166	218
2810025M15Rik	185	132	88	48	101	177	286	261	358	393	302	226
2810029C07Rik	4	10	5	3	7	8	19	15	17	25	12	12
2810030E01Rik	42	54	29	21	36	59	63	42	63	69	45	50
2810032G03Rik	160	158	66	59	112	124	53	38	49	56	56	36
2810046L04Rik	766	603	248	204	425	484	905	709	800	591	690	827
2810055F11Rik	877	784	442	308	795	900	871	657	827	1307	1080	611
2810055G20Rik	770	940	466	224	560	847	1095	1063	1338	1394	1067	1186
2810403A07Rik	3108	2715	1339	800	1624	2844	3559	2867	3440	3343	2958	3333
2810403D21Rik	83	79	44	30	58	74	130	76	166	155	114	60
2810405K02Rik	245	259	114	76	146	208	158	166	184	154	119	98
2810407C02Rik	5068	4476	1921	1337	3198	5003	6132	4587	5100	6047	5604	5210
2810408A11Rik	29	13	8	9	22	22	50	41	42	68	64	25
2810408I11Rik	11	11	4	3	4	19	9	5	11	37	36	12
2810408M09Rik	285	251	141	85	169	297	333	257	324	275	221	221
2810410L24Rik	71	71	36	24	35	70	98	59	92	68	67	63
2810417H13Rik	31	38	15	48	94	196	60	55	49	680	883	183
2810422J05Rik	1037	956	479	335	685	906	1180	1054	1320	1192	886	762
2810422O20Rik	49	51	20	11	29	45	100	67	92	47	47	41
2810428I15Rik	859	647	451	238	469	822	817	690	976	1126	792	678
2810430I11Rik	156	171	74	46	97	136	200	176	224	232	213	213
2810432D09Rik	408	307	211	86	210	360	363	312	439	321	295	273
2810432L12Rik	81	84	34	26	47	66	118	91	111	85	70	71
2810433D01Rik	15	19	23	14	31	22	8	12	10	51	26	7
2810442I21Rik	4	7	2	4	9	13	11	10	6	44	54	17
2810453I06Rik	2707	2150	1091	669	1334	2156	3116	2606	3009	2882	2250	2374
2810455O05Rik	37	39	11	16	35	45	49	29	32	31	28	38
2810468N07Rik	197	182	98	56	121	198	323	264	346	282	250	180
2810474O19Rik	4070	3453	1800	931	1890	2170	5083	4087	4494	2482	2361	2099
2810488G03Rik	32	19	16	9	19	22	52	41	46	38	23	35
2900005J15Rik	18	23	14	6	11	12	31	39	44	29	22	28
2900006K08Rik	12	15	12	4	9	17	35	22	36	19	9	14
2900008C10Rik	52	66	28	31	28	59	29	33	27	38	29	30
2900010M23Rik	1877	1697	980	531	1153	2349	1517	1221	1681	2755	1840	1248
2900026A02Rik	1335	1203	296	325	697	749	1886	1558	1507	1150	1185	1300
2900041M22Rik	60	50	42	14	27	50	30	16	23	42	33	14
2900052L18Rik	11	13	10	3	12	11	18	12	33	14	14	20
2900053A13Rik	340	318	187	115	216	418	450	345	513	729	505	330
2900053O20Rik	1	5	7	3	3	11	11	10	24	22	19	11
2900056M20Rik	89	66	33	21	43	59	84	61	70	57	39	42
2900064A13Rik	2801	2591	1233	854	1816	3030	3907	3008	3717	4203	3321	3004
2900073G15Rik	10674	9341	5390	3170	7134	12698	15402	11590	15222	22775	19101	12362
2900076A07Rik	103	107	59	21	75	118	149	129	160	126	142	123
2900089D17Rik	80	68	36	27	52	77	108	87	100	104	95	107
2900092E17Rik	419	446	203	136	224	383	696	644	659	714	463	566
3000002C10Rik	19	34	18	12	22	21	26	22	33	30	18	36
3010001F23Rik	39	42	21	8	16	46	55	48	41	41	30	51
3010026O09Rik	44	43	22	17	24	53	57	43	54	74	71	36
3110001D03Rik	619	495	314	192	457	703	648	570	676	876	628	524
3110001I22Rik	167	162	97	45	104	182	190	197	244	226	164	164
3110002H16Rik	774	673	364	226	517	822	756	652	683	953	742	663
3110003A17Rik	744	605	361	256	592	1065	1078	782	1129	2066	1756	950
3110007F17Rik	81	77	24	25	49	55	121	95	109	111	82	56
3110009E18Rik	57	52	34	24	36	60	71	64	82	79	56	55
3110040N11Rik	355	344	176	130	251	380	360	333	413	520	384	276
3110043A19Rik	28	15	7	4	4	11	30	18	13	26	9	13
3110043O21Rik	896	845	357	289	618	974	919	801	806	1296	1027	863
3110045C21Rik	25	24	24	7	15	34	48	41	63	57	40	27
3110052M02Rik	209	172	73	47	93	154	225	156	195	192	148	156
3110053B16Rik	178	137	55	34	83	125	199	167	193	178	168	150
3110056K07Rik	144	139	66	32	85	148	175	156	177	173	155	143
3110056O03Rik	1214	956	523	360	742	1025	1269	1087	1288	1270	1211	1061
3110057O12Rik	265	289	120	81	203	202	351	312	322	252	225	289
3110062M04Rik	178	160	104	46	86	133	162	138	158	186	122	143
3110070M22Rik	16	27	11	9	25	32	31	32	43	37	26	24
3110082D06Rik	36	16	2	5	21	24	16	17	10	47	55	52
3110082I17Rik	318	242	148	71	150	317	431	402	505	421	331	387
3200002M19Rik	92	79	32	27	67	93	96	113	121	254	151	102
3222401L13Rik	75	89	39	17	31	52	33	48	64	43	39	32
3230401D17Rik	525	516	224	153	319	499	522	511	549	588	475	379
3300002I08Rik	23	24	10	8	21	22	43	31	32	35	26	13
3632451O06Rik	2226	1886	1105	888	2164	2656	3121	2696	3474	3691	2807	2463
3830403N18Rik	22	30	7	6	23	21	15	14	14	33	16	7
3830406C13Rik	1011	999	520	308	696	1135	1125	952	1167	1409	1024	834
3830408C21Rik	21	26	11	6	9	17	24	29	30	18	17	27
3930402G23Rik	36	47	8	15	25	34	63	63	71	108	116	66
4430402I18Rik	45	33	29	10	36	40	91	76	124	69	41	55
4632404H12Rik	38	29	22	7	16	20	25	35	56	40	24	37
4632411B12Rik	4175	3940	1556	1055	2295	3323	4197	3501	3859	3492	3002	2931
4632415K11Rik	289	262	113	92	198	200	384	311	334	344	266	287
4632415L05Rik	208	181	79	68	124	150	238	199	218	203	169	183
4632419I22Rik	3363	2812	1317	938	2031	3123	3818	3018	3581	4658	3838	3197
4632427E13Rik	29	18	15	6	10	20	37	26	31	27	23	27
4632428C04Rik	56	27	28	12	20	41	21	11	16	19	15	9
4632428N05Rik	2390	2195	859	546	1126	1689	2183	1875	2144	915	612	1044
4632434I11Rik	80	69	7	27	59	64	74	60	71	159	195	81
4732415M23Rik	35	30	20	1	7	19	80	72	61	45	22	36
4732418C07Rik	4421	3919	1451	1180	2551	3463	3737	2882	2950	2962	2680	3168
4732471D19Rik	690	646	230	165	357	563	583	474	496	468	448	514
4732487G21Rik	127	103	51	31	93	97	162	111	131	124	96	116
4732491K20Rik	46	48	18	13	22	37	62	50	78	54	45	36
4831426I19Rik	761	697	282	165	463	821	548	322	388	453	519	551
4833403I15Rik	2668	2843	979	572	1119	2320	1712	1651	1322	429	325	1208
4833418N02Rik	97	82	40	25	37	48	85	73	107	85	49	67
4833420G17Rik	1357	1170	531	362	774	1069	1758	1387	1468	1215	1030	1091
4833422C13Rik	100	78	43	25	38	50	41	30	29	33	30	40
4833439L19Rik	3650	2916	1391	981	2267	3288	3538	2481	2922	3507	2933	2649
4833442J19Rik	1755	1986	961	517	875	1072	2169	2215	2690	1382	793	762
4921504A21Rik	57	68	42	24	48	51	81	65	87	80	63	65
4921513D23Rik	3372	3032	976	892	1857	2694	3950	3078	3004	3104	2393	2967
4921517L17Rik	105	85	45	19	40	81	69	62	71	64	31	79
4921518J05Rik	19	21	7	5	11	22	22	26	21	31	17	21
4921524J17Rik	744	654	408	218	502	837	901	703	947	1196	1060	903
4921530L18Rik	15	8	6	3	13	7	15	15	18	12	20	6
4921531C22Rik	91	88	39	41	74	90	104	76	116	131	110	72
4921536K21Rik	42	17	15	5	16	33	37	14	23	13	10	23
4922501C03Rik	970	812	295	227	482	816	1179	878	976	837	832	925
4930402H24Rik	4085	3335	1173	1066	2107	3136	4529	3644	3254	3802	3399	3812
4930404I05Rik	15	13	5	5	10	10	12	14	11	22	24	20
4930405P13Rik	42	30	14	6	13	41	29	20	16	56	32	44
4930412C18Rik	139	158	60	49	90	106	142	132	165	100	63	91
4930412F15Rik	85	93	29	12	66	95	75	79	86	128	111	98
4930415O20Rik	16	21	2	2	8	8	13	9	15	8	4	11
4930420K17Rik	239	242	108	65	106	237	201	167	240	153	119	149
4930422G04Rik	127	135	66	32	76	134	208	212	214	259	288	255
4930426L09Rik	2	7	4	0	6	7	6	9	15	24	16	13
4930427A07Rik	41	46	22	32	74	83	29	32	38	173	256	90
4930429F24Rik	20	28	8	6	17	31	70	50	58	45	33	59
4930430F08Rik	203	184	71	55	114	172	262	199	277	227	166	180
4930432K21Rik	12	11	3	2	4	9	13	9	21	5	7	9
4930441O14Rik	27	27	8	7	7	14	19	18	18	20	17	10
4930444A02Rik	763	695	362	261	528	775	846	625	906	854	669	646
4930447C04Rik	35	34	10	2	11	29	26	32	25	16	13	26
4930453N24Rik	1156	1034	482	293	665	1128	1303	1009	1320	1362	1090	821
4930455C21Rik	574	469	255	164	357	559	564	438	551	708	609	485
4930455F23Rik	382	344	156	97	185	303	484	395	525	361	238	316
4930458D05Rik	41	46	23	8	19	36	27	22	35	13	18	20
4930471M23Rik	904	778	367	246	526	888	1147	934	1058	1071	951	952
4930473A02Rik	63	44	19	13	19	48	60	53	44	54	35	60
4930473A06Rik	332	315	130	96	161	269	448	414	425	322	242	357
4930480K23Rik	29	22	12	13	22	16	27	42	34	27	18	25
4930481A15Rik	191	194	99	57	108	140	324	326	418	168	121	257
4930481B07Rik	24	20	10	5	12	14	31	19	26	17	14	14
4930486L24Rik	46	40	34	13	68	70	10	7	6	10	9	2
4930500J02Rik	5	3	5	2	6	10	14	16	25	15	11	11
4930503L19Rik	987	906	349	260	630	1016	979	860	927	1060	1036	796
4930506C21Rik	33	40	18	9	15	28	40	35	30	58	36	31
4930506M07Rik	9	7	4	4	14	18	32	21	26	18	22	7
4930509G22Rik	37	31	16	14	28	37	34	52	27	52	39	20
4930511M06Rik	26	18	11	2	9	9	18	4	7	8	12	16
4930513N10Rik	22	11	5	3	12	12	21	18	14	29	25	17
4930522L14Rik	210	239	118	65	121	206	323	239	383	269	191	156
4930523C07Rik	2131	1919	723	498	1270	1730	2214	1716	1844	2001	1833	1662
4930524J08Rik	7	8	4	4	6	18	20	13	13	28	27	10
4930524L23Rik	11	12	6	1	7	10	20	11	14	11	18	13
4930525G20Rik	13	12	10	0	7	11	11	6	22	9	1	12
4930526A20Rik	14	13	3	4	10	16	24	13	19	20	22	18
4930528F23Rik	237	241	139	56	139	252	319	283	333	232	179	201
4930533K18Rik	9	13	2	3	4	8	22	21	10	18	11	8
4930534B04Rik	286	295	112	91	189	237	494	310	430	390	441	337
4930539E08Rik	68	62	33	35	47	59	59	53	77	30	40	36
4930540M05Rik	9	13	6	7	8	14	13	22	12	19	21	17
4930547N16Rik	12	16	12	28	85	81	30	27	32	204	324	79
4930550C14Rik	34	37	11	6	19	28	37	21	42	24	23	12
4930555I21Rik	20	15	6	3	6	13	18	13	17	6	1	5
4930556M19Rik	50	61	42	16	48	55	71	41	66	51	21	54
4930558J18Rik	0	1	0	2	4	6	1	1	0	9	21	1
4930562C15Rik	16	20	7	4	5	7	12	11	13	11	8	16
4930563E22Rik	15	18	4	2	6	5	18	20	11	18	8	12
4930565N06Rik	45	71	9	25	42	54	107	67	37	117	85	96
4930570G19Rik	17	16	11	0	8	16	37	24	46	34	23	18
4930572J05Rik	270	207	118	80	187	267	231	173	261	209	183	173
4930577N17Rik	29	21	8	10	22	22	28	28	23	32	35	31
4930578G10Rik	56	42	26	10	25	74	57	38	41	37	28	45
4930578N16Rik	96	103	53	24	56	84	170	150	182	102	83	117
4930579G18Rik	125	156	47	33	64	126	149	135	150	136	124	166
4930579G22Rik	15	19	7	2	5	8	8	3	21	7	8	8
4930579G24Rik	201	197	89	56	156	235	202	185	216	419	458	221
4930581F22Rik	59	62	25	20	28	48	84	65	77	68	53	60
4930583H14Rik	52	61	36	34	42	37	18	10	27	68	43	11
4930588N13Rik	13	27	3	4	5	7	15	25	13	11	4	4
4930599N23Rik	41	30	13	12	17	38	29	43	41	38	35	28
4931406C07Rik	884	833	410	296	622	868	1278	1029	1332	1303	1110	960
4931406P16Rik	1400	1044	340	392	825	1007	2453	1945	1849	2189	2013	1964
4931408A02Rik	25	21	18	6	24	19	88	57	84	30	30	41
4931413K12Rik	11	14	7	3	7	4	8	17	10	20	14	8
4931414P19Rik	181	141	86	63	104	118	231	156	217	165	139	151
4931422A03Rik	4	9	1	3	2	2	27	8	19	10	14	10
4931428F04Rik	54	43	23	13	33	64	49	35	57	103	83	52
4931440P22Rik	52	63	30	15	34	31	64	58	71	74	58	51
4932415G12Rik	206	224	127	79	148	162	313	289	389	257	235	255
4932418E24Rik	22	24	5	6	8	13	32	27	39	23	20	24
4932425I24Rik	17	12	1	4	12	10	23	14	17	22	17	14
4932438A13Rik	4462	3654	1191	1292	2602	2983	4554	3578	2813	3472	3238	3992
4932441J04Rik	21	12	2	2	9	10	18	15	15	23	32	18
4932442E05Rik	24	23	11	8	17	24	29	16	18	28	14	23
4933403F05Rik	1409	1233	448	441	840	1282	2053	1394	1317	1675	1318	1521
4933403G14Rik	44	43	17	13	26	36	79	111	93	53	56	66
4933404O12Rik	170	166	63	50	97	122	176	153	155	160	181	128
4933406C10Rik	14	5	5	2	2	7	10	13	29	18	14	8
4933406P04Rik	7	10	7	4	5	6	21	9	19	18	12	13
4933407C03Rik	4969	4308	1485	1375	3012	3597	4272	3447	3139	3613	3514	3247
4933407H18Rik	1247	1258	529	383	716	986	1583	1339	1470	1333	1020	1244
4933407K13Rik	192	144	80	32	75	128	238	212	180	124	92	161
4933408B17Rik	133	141	54	42	107	147	154	95	122	134	86	76
4933411K20Rik	721	658	281	236	433	547	971	727	841	688	593	624
4933413J09Rik	34	31	10	15	12	22	34	21	16	24	11	23
4933421E11Rik	779	769	415	220	409	700	1076	869	1075	944	708	745
4933421O10Rik	320	295	160	151	260	389	267	267	283	428	331	252
4933424B01Rik	1261	1121	522	359	760	1269	1592	1288	1472	1759	1514	1515
4933425O20Rik	17	13	5	3	6	12	20	14	10	9	14	11
4933426M11Rik	5806	5618	1767	1703	3712	4474	5787	4438	4545	5066	4829	5052
4933427D14Rik	630	517	262	156	302	565	821	687	784	510	469	605
4933427G23Rik	22	20	17	4	8	14	24	21	23	19	15	19
4933428G20Rik	39	34	17	8	8	18	26	17	39	25	13	22
4933430I17Rik	14	18	9	5	7	11	21	17	13	16	3	9
4933431E20Rik	393	360	172	112	262	352	776	701	966	619	445	668
4933432B09Rik	76	79	36	19	39	63	104	111	113	82	42	75
4933433P14Rik	867	664	301	266	565	864	1066	753	888	1270	1088	917
4933434E20Rik	1423	1198	662	411	1001	1414	1578	1328	1581	2024	1531	1163
4933436C20Rik	51	57	41	20	37	67	5	7	2	7	7	8
4933437F05Rik	24	20	1	2	11	16	23	23	17	21	12	16
4933439C10Rik	292	261	145	91	206	277	396	351	458	387	245	324
4933439F18Rik	2285	1944	784	625	1355	1974	2492	2012	2195	1878	1761	1801
4933440N22Rik	19	17	10	5	16	14	27	16	35	29	20	31
5031414D18Rik	4	5	6	1	12	6	33	31	40	21	22	20
5031425E22Rik	457	519	217	147	268	399	429	416	537	380	314	385
5031434O11Rik	133	158	56	39	77	113	131	158	185	131	81	126
5031439G07Rik	2650	2237	1021	821	1526	2383	2570	1975	2179	2840	2333	2123
5033411D12Rik	21	15	6	8	24	11	65	25	52	55	35	36
5033414D02Rik	1253	1282	593	361	822	1145	1385	1168	1292	1534	1119	989
5033417F24Rik	13	27	7	1	12	21	14	9	21	12	12	9
5133401N09Rik	626	513	266	150	295	506	511	443	541	575	380	345
5330426P16Rik	852	825	294	225	519	734	1194	823	894	980	830	1001
5330438D12Rik	15	18	5	16	21	21	27	18	29	26	19	15
5430403G16Rik	59	80	31	17	30	71	98	73	117	70	48	54
5430405H02Rik	102	100	59	31	51	76	151	101	138	108	79	86
5430407P10Rik	1	0	4	1	4	5	12	10	31	6	16	10
5430411K18Rik	1513	1287	456	374	756	994	1658	1363	1320	983	967	1452
5430416N02Rik	362	321	120	108	163	315	331	288	344	451	417	311
5430416O09Rik	464	386	210	168	201	329	102	121	108	167	123	91
5430417L22Rik	726	519	279	170	386	671	994	763	1029	796	695	820
5430435G22Rik	3166	2888	1562	1072	2237	3877	3783	2660	3425	4592	3970	3468
5430437P03Rik	1618	1404	897	458	1033	1636	1781	1457	1988	2207	1686	1437
5530401N12Rik	36	39	20	8	18	27	57	42	45	31	34	40
5530601H04Rik	456	448	217	131	283	426	636	530	625	598	427	346
5730403B10Rik	2053	1797	866	601	1244	1691	2524	2031	2636	2334	2049	1998
5730409E04Rik	1016	914	459	254	576	953	1350	1006	1261	1082	930	989
5730419I09Rik	1172	1140	495	320	679	1075	1222	1001	1138	1069	983	923
5730437N04Rik	1733	1510	818	524	1213	1840	1919	1485	2053	2670	1826	1220
5730446D14Rik	41	24	7	4	12	31	73	60	54	46	30	53
5730455O13Rik	417	381	146	84	193	341	413	344	384	313	329	310
5730455P16Rik	1092	1092	439	337	770	856	1435	1153	1250	1215	998	1027
5730469M10Rik	211	159	86	73	119	185	257	233	371	264	149	188
5730494M16Rik	580	550	280	152	332	583	600	475	481	683	610	473
5730494N06Rik	746	696	348	226	478	719	730	657	765	755	650	648
5730507C01Rik	84	92	44	12	60	68	107	89	99	78	104	62
5730508B09Rik	73	77	23	21	41	75	74	59	57	103	70	81
5730528L13Rik	646	594	302	180	442	717	540	428	546	718	682	480
5730577I03Rik	42	25	13	12	14	40	51	25	42	46	33	27
5730590G19Rik	9	11	2	9	32	44	22	16	19	77	171	34
5730596B20Rik	40	28	8	13	16	25	95	64	77	37	29	79
5830403L16Rik	18	16	7	5	9	11	27	17	24	14	6	17
5830415F09Rik	92	70	50	20	61	87	160	113	130	103	70	80
5830417I10Rik	730	574	237	178	339	518	744	553	537	450	446	547
5830418K08Rik	786	681	269	192	447	626	1049	769	752	807	718	718
5830428H23Rik	721	766	336	181	346	553	905	807	890	808	552	658
5830433M19Rik	384	376	139	110	219	324	499	425	463	447	361	377
5830444B04Rik	112	108	50	28	38	57	55	28	47	38	30	23
5930403N24Rik	88	75	48	48	97	81	52	40	42	91	76	44
5930412G12Rik	201	233	92	91	211	202	48	58	36	83	78	34
5930416I19Rik	382	350	172	127	269	403	392	367	386	548	447	407
5930434B04Rik	1617	1456	630	492	949	1514	1416	1129	1242	1295	1381	1321
5S_rRNA	25	19	10	6	15	23	25	29	34	34	26	34
6030408B16Rik	19	22	6	4	15	28	1448	1135	1765	1590	1129	1420
6030419C18Rik	2668	2256	923	718	1470	1800	2917	2414	2324	3700	3613	2277
6030422M02Rik	49	48	21	11	28	57	43	44	47	99	58	42
6030429G01Rik	60	66	24	15	41	50	68	56	96	52	56	63
6030445D17Rik	12	33	11	7	15	29	12	21	29	12	17	21
6030446N20Rik	382	384	155	149	311	366	494	401	480	626	506	392
6030455H03Rik	12	19	10	4	13	13	37	18	26	16	16	13
6030458C11Rik	777	654	294	193	352	611	860	676	749	686	601	805
6230400D17Rik	24	32	4	8	14	33	44	31	30	42	26	23
6230409E13Rik	235	184	77	66	103	189	208	140	146	154	148	173
6230427J02Rik	59	51	25	17	21	55	74	75	83	85	81	70
6330403L08Rik	52	57	40	15	52	46	113	74	112	123	122	111
6330406I15Rik	10021	7958	4044	2402	5505	9240	11206	7833	9444	9721	7911	8217
6330407J23Rik	0	1	0	0	0	1	20	10	17	30	29	24
6330408A02Rik	313	312	128	74	162	257	378	293	346	259	228	287
6330409N04Rik	840	799	419	252	525	912	793	643	834	777	621	697
6330416G13Rik	292	231	116	87	186	206	301	257	316	301	273	269
6330418K02Rik	14	19	9	4	10	8	12	20	28	32	16	18
6330439K17Rik	165	161	47	23	42	91	306	259	277	183	121	215
6330503K22Rik	747	723	265	182	419	662	895	758	703	733	704	794
6330545A04Rik	71	40	26	23	40	52	95	69	78	62	63	53
6330549D23Rik	27	20	12	6	7	23	21	30	31	34	19	27
6330578E17Rik	2987	2529	1086	962	1993	2748	3360	2564	2739	3615	2919	2791
6430527G18Rik	3573	2706	1306	896	1755	1946	5597	4361	4413	2536	2931	4004
6430548M08Rik	1810	1240	485	330	826	1403	1643	1135	1132	1094	1060	1269
6430562O15Rik	130	126	66	31	55	88	94	106	119	110	88	80
6430573F11Rik	12	3	1	4	4	6	73	71	121	55	35	63
6430598A04Rik	132	113	43	37	58	86	83	54	113	61	56	36
6530401N04Rik	348	308	173	100	252	322	392	331	470	445	356	299
6530402F18Rik	580	530	164	183	405	500	586	477	556	652	535	508
6530409C15Rik	32	22	12	11	25	29	41	46	21	56	34	35
6530418L21Rik	53	32	20	10	32	47	54	53	59	83	57	83
6720401G13Rik	338	297	131	72	131	232	451	397	445	307	174	366
6720456B07Rik	3012	2672	1510	819	1947	3191	3340	2583	3262	4107	3085	2345
6720456H20Rik	1491	1242	491	432	920	1105	1396	1115	1182	1090	1058	1195
6720463M24Rik	109	104	36	51	120	146	157	134	130	260	315	152
6720489N17Rik	14	17	11	9	17	16	31	28	34	58	41	15
6820431F20Rik	286	262	103	55	160	241	371	316	314	322	303	348
7530420F21Rik	125	124	39	37	99	101	36	40	28	45	45	26
7SK	163	115	1690	1452	68	174	170	121	199	208	100	171
8030423F21Rik	20	18	20	7	16	23	37	27	28	40	23	15
8030462N17Rik	955	841	297	229	478	777	1038	827	876	975	801	838
8430406I07Rik	698	535	248	147	282	570	710	541	551	532	457	523
8430410A17Rik	464	436	225	118	308	476	627	471	680	569	469	418
8430410K20Rik	1137	1009	519	324	702	1123	1685	1278	1502	1349	1171	1152
8430419K02Rik	1	0	0	0	1	2	58	32	38	35	29	28
8430419L09Rik	567	527	248	153	358	509	503	438	434	542	444	412
8430427H17Rik	67	53	25	31	61	83	342	235	310	338	308	253
8430429K09Rik	62	60	34	42	71	68	102	50	80	113	89	64
9030025P20Rik	13	20	5	7	4	14	15	10	19	15	3	19
9030224M15Rik	92	105	35	44	67	64	12	25	31	35	28	15
9030407P20Rik	53	63	36	23	37	56	86	59	86	61	71	65
9030418K01Rik	137	119	40	42	72	113	187	156	200	193	152	213
9030425E11Rik	6782	5625	2694	1906	4439	6364	5921	4544	4614	6040	5482	4904
9030612E09Rik	20	24	19	8	29	35	29	31	31	21	18	31
9030617O03Rik	201	186	106	77	157	206	300	257	289	275	198	183
9030624G23Rik	35	62	16	12	18	29	47	33	54	31	32	37
9030624J02Rik	2629	2217	1087	702	1673	2332	3223	2480	2935	2917	2519	2345
9030625A04Rik	1301	1203	594	368	842	1178	2011	1663	2084	2053	1728	1756
9130008F23Rik	309	328	150	83	217	328	462	436	527	461	392	422
9130011E15Rik	691	682	301	177	449	607	719	606	734	654	657	587
9130011J15Rik	3736	3539	1945	1222	2666	4175	4438	3626	4704	5723	4338	3230
9130014G24Rik	61	37	17	22	42	58	109	95	83	166	117	93
9130017N09Rik	132	130	34	36	49	90	101	112	87	108	35	66
9130019O22Rik	190	192	105	61	126	176	219	205	179	175	135	150
9130020K20Rik	20	15	12	6	2	9	27	27	18	19	9	21
9130023H24Rik	113	102	57	59	82	107	166	139	152	146	123	154
9130206I24Rik	39	46	28	17	34	30	76	34	38	73	63	47
9130213A22Rik	10	7	4	5	6	10	9	15	18	17	23	15
9130221H12Rik	143	109	69	24	68	105	158	127	163	79	91	125
9130401M01Rik	678	538	341	209	401	785	707	571	664	979	760	525
9230110C19Rik	277	257	139	103	182	334	252	222	217	296	227	140
9230112E08Rik	236	203	77	51	126	162	204	144	142	179	187	146
9230114K14Rik	58	51	25	17	43	40	91	90	94	99	82	73
9230115E21Rik	21	27	10	7	11	23	24	10	21	16	8	12
9230116N13Rik	12	16	6	3	10	19	13	19	38	20	14	14
9330020H09Rik	18	16	2	4	9	12	17	20	13	15	20	11
9330104G04Rik	18	14	19	2	8	7	19	32	25	26	16	12
9330132A10Rik	41	40	21	25	34	50	42	36	20	75	65	46
9330133O14Rik	58	66	39	28	46	49	77	72	81	85	79	59
9330136K24Rik	16	11	8	3	7	16	19	21	9	22	20	22
9330151L19Rik	88	49	31	24	40	52	83	59	74	103	62	68
9330159F19Rik	737	684	383	121	324	560	1192	1045	1221	686	498	738
9330159M07Rik	26	35	17	16	33	29	60	33	59	56	29	20
9330160F10Rik	17	20	9	9	17	20	24	18	42	27	19	16
9330162012Rik	82	68	38	24	45	71	92	73	76	91	55	44
9330175E14Rik	45	26	11	12	16	30	12	6	8	8	10	8
9330179D12Rik	60	58	24	14	29	50	81	76	111	81	63	82
9430008C03Rik	313	247	157	72	135	307	425	404	505	378	343	425
9430015G10Rik	287	262	93	71	151	236	302	272	242	274	272	271
9430016H08Rik	242	214	81	65	169	241	317	219	301	316	271	209
9430020K01Rik	9694	7830	2850	2218	4678	8112	12795	9116	8465	9423	8385	10006
9430023L20Rik	568	488	272	169	299	558	736	644	861	972	782	584
9430037G07Rik	9	5	4	3	7	11	10	12	9	22	16	7
9430038I01Rik	188	185	97	54	112	226	233	189	263	253	206	207
9430065F17Rik	5	6	5	3	4	5	12	12	20	22	9	8
9430076C15Rik	166	211	54	64	129	142	232	156	121	155	163	113
9430091E24Rik	49	52	20	14	40	41	52	41	55	49	47	45
9530026P05Rik	36	24	14	6	26	18	41	18	28	17	12	19
9530051G07Rik	16	16	9	4	13	15	18	21	29	18	14	20
9530052C20Rik	19	30	8	2	19	12	16	26	20	28	25	25
9530068E07Rik	9842	9092	4181	3311	7360	10465	12609	9844	11469	15322	12113	10131
9530077C05Rik	102	118	72	27	50	126	136	149	152	109	106	85
9530082P21Rik	147	172	75	44	85	105	206	173	219	127	138	171
9630013D21Rik	5	7	1	5	21	13	16	4	9	28	24	10
9630013K17Rik	22	13	4	7	4	13	29	15	10	17	14	17
9630033F20Rik	376	294	169	95	197	335	363	263	296	330	305	304
9830001H06Rik	4782	3502	1088	1543	2799	3276	4451	3230	2915	4144	4397	4057
9830144P21Rik	26	30	11	7	9	38	38	38	25	42	31	30
9830147E19Rik	366	325	162	76	202	278	426	312	328	323	246	274
9930012K11Rik	31	25	15	11	22	19	75	59	58	49	47	74
9930013L23Rik	2	2	0	1	2	0	17	6	7	14	34	7
9930014A18Rik	7	10	3	5	7	4	23	13	33	16	7	8
9930021J03Rik	1422	1063	490	421	903	1117	1606	1095	1112	1183	1186	1348
9930104L06Rik	547	462	200	120	203	384	683	504	639	397	412	471
9930111J21Rik1	17	20	4	8	17	31	7	3	2	3	2	4
9930111J21Rik2	174	155	80	51	103	165	54	41	27	21	23	28
A030009H04Rik	31	28	15	10	25	36	27	30	33	53	56	21
A130010J15Rik	59	61	17	19	36	56	101	52	79	87	95	87
A130022J15Rik	1432	1275	668	391	875	1423	2167	1868	1819	2167	2176	2079
A230005M16Rik	6	12	7	2	2	4	94	113	154	44	23	42
A230046K03Rik	2728	2170	854	799	1736	2507	3049	2161	2232	2905	2358	2199
A230050P20Rik	500	496	282	134	256	372	561	504	646	426	360	419
A230051G13Rik	134	116	46	30	73	119	133	91	120	94	126	115
A230056P14Rik	95	87	31	21	49	73	100	62	80	90	71	92
A230071N21Rik	27	35	14	5	26	27	48	35	39	59	45	22
A230072C01Rik	70	81	25	24	34	64	72	81	66	82	74	63
A230083G16Rik	46	53	17	19	29	68	61	36	59	77	34	77
A2ld1	63	43	42	11	30	51	130	121	151	82	68	86
A330009N23Rik	128	98	63	44	85	101	108	91	108	103	65	57
A330017A19Rik	11	11	4	1	12	10	18	15	11	25	19	23
A330021E22Rik	79	45	40	12	32	56	63	51	68	40	38	48
A330023F24Rik	75	48	30	13	22	45	70	58	50	48	38	61
A330035P11Rik	44	57	28	17	34	44	54	49	51	66	55	35
A330040F15Rik	27	36	16	10	21	25	38	31	26	33	30	34
A330049M08Rik	12	15	1	4	6	9	21	8	14	10	10	8
A330069E16Rik	21	20	5	3	8	12	15	13	15	20	17	15
A330076H08Rik	20	15	10	8	7	13	33	31	34	46	18	43
A3galt2	44	29	10	8	15	27	33	38	33	44	24	21
A430005L14Rik	484	430	218	139	282	558	549	445	577	641	425	401
A430033K04Rik	198	169	59	44	84	152	263	217	247	132	146	186
A430046D13Rik	83	71	45	23	48	78	79	61	117	67	69	50
A430105I19Rik	430	429	241	113	293	385	1053	721	1105	660	555	731
A430107O13Rik	7414	6700	2811	2365	4612	6722	9557	7131	8180	7232	5555	6719
A430110N23Rik	15767	12151	6499	5769	11081	12660	14718	11809	13288	13685	12637	11902
A4galt	2715	2034	964	678	1451	2406	3189	2727	2904	2744	2032	2533
A530016L24Rik	12	1	2	3	6	4	39	49	41	38	22	30
A530017D24Rik	196	166	64	66	108	117	230	188	149	186	145	217
A530020G20Rik	117	205	77	42	75	70	305	410	401	319	152	303
A530032D15Rik	130	117	34	21	70	103	120	96	98	94	87	102
A530053G22Rik	67	59	43	13	43	28	20	21	25	27	15	19
A530054K11Rik	552	488	197	122	332	412	692	554	658	464	374	396
A530072M11Rik	21	14	8	6	10	15	31	24	45	28	29	11
A530083I20Rik	23	17	6	6	7	9	20	10	15	13	12	6
A630001G21Rik	17	6	6	1	18	9	39	19	34	33	11	28
A630007B06Rik	3512	3304	1252	1173	2413	3311	3543	2968	2958	3534	3356	3404
A630033H20Rik	152	166	75	124	242	254	77	36	89	97	60	54
A630052C17Rik	75	93	34	19	45	53	97	76	118	69	51	82
A630055G03Rik	9	9	7	5	7	15	5	6	6	17	27	13
A730011C13Rik	42	50	31	12	17	23	65	41	57	36	25	43
A730011L01Rik	683	709	248	171	389	514	1021	791	988	767	693	706
A730015C16Rik	5	11	5	2	5	10	21	29	18	16	8	16
A730017C20Rik	5	4	3	1	0	9	78	51	91	63	45	42
A730017L22Rik	256	222	88	71	88	194	207	156	111	167	146	182
A730020M07Rik	44	39	26	13	29	25	238	206	230	296	237	133
A730049H05Rik	2	6	5	2	7	6	3	4	2	22	12	1
A730056A06Rik	45	37	28	23	42	51	150	131	149	139	162	132
A830007P12Rik	91	79	63	22	47	86	407	334	383	261	207	298
A830010M20Rik	331	292	112	90	179	192	535	460	433	333	264	374
A830012C17Rik	26	42	19	11	23	31	237	184	280	173	129	207
A830052D11Rik	11	6	9	2	4	9	18	15	34	8	7	5
A830080D01Rik	668	515	217	146	341	535	903	617	742	609	551	530
A830082K12Rik	112	116	54	31	72	91	260	216	247	258	187	192
A830093I24Rik	41	42	15	16	27	24	29	22	27	28	27	12
A930001N09Rik	2657	2702	1246	853	1917	2351	3346	2652	2989	2389	1578	2293
A930002H24Rik	16	19	2	5	10	10	24	19	26	29	40	27
A930004D18Rik	129	91	58	53	96	110	101	90	105	128	121	106
A930005H10Rik	23	24	5	6	10	15	17	30	42	21	20	24
A930005I04Rik	61	37	17	9	20	39	37	54	43	60	34	61
A930007I19Rik	40	52	13	13	12	33	48	28	30	27	24	31
A930012L18Rik	12	24	9	4	7	23	16	14	19	10	19	12
A930012O16Rik	10	29	10	9	14	21	36	22	47	31	23	22
A930018M24Rik	21	29	22	11	20	14	16	14	15	11	10	17
A930033H14Rik	20	22	10	4	14	14	27	25	49	20	17	19
A930038C07Rik	68	55	38	24	46	40	35	34	47	33	39	29
A930039A15Rik	69	79	11	20	41	51	37	32	17	43	19	22
AA414768	73	71	38	32	48	84	154	98	159	164	146	132
AA415398	132	153	67	48	120	134	117	112	109	119	104	84
AA474408	26	35	20	10	16	34	27	26	18	36	22	29
AA960436	935	780	389	252	605	908	1016	844	1054	1142	1012	793
AA986860	42	43	9	12	24	23	73	67	63	39	38	49
AA987161	554	514	244	170	386	500	821	598	785	654	482	466
AB041803	16	8	6	7	8	10	26	23	24	17	4	11
AC027184.1	19	31	27	7	18	71	29	8	56	60	20	47
AC113316.1	381	535	450	297	465	1144	500	437	1093	1348	838	667
AC115697.1	776	1067	553	307	738	2303	856	863	1625	1884	1594	960
AC122821.1	142	186	52	34	66	125	129	149	171	161	118	193
AC123610.1	45	40	11	18	9	27	14	20	8	21	12	10
AC124005.1	25	14	8	3	14	14	19	19	19	45	17	14
AC161763.1	28	30	56	22	47	54	49	28	47	117	64	49
AF357355	11	15	3	5	14	5	12	10	10	26	26	15
AI182371	11	10	2	7	8	8	17	8	23	12	9	11
AI314180	5268	4634	1829	1441	3221	4853	7090	5413	5447	6228	5186	5675
AI314831	1	1	0	0	0	1	248	277	225	226	164	194
AI314976	358	357	167	109	252	339	553	421	553	496	388	344
AI316807	600	562	304	209	390	502	689	541	715	592	484	499
AI317395	19	25	2	4	21	9	21	18	19	17	12	25
AI413582	619	511	287	160	342	526	634	445	582	556	406	404
AI427809	65	74	37	47	122	99	42	32	36	81	69	40
AI429214	117	121	57	42	76	111	162	168	210	94	107	103
AI462493	380	334	214	120	270	405	444	364	548	552	402	339
AI464131	2162	1524	703	765	1610	1809	1070	1128	1079	1413	1265	1476
AI480526	79	73	42	40	49	76	94	102	101	120	88	96
AI480653	1090	846	411	301	665	916	978	744	829	838	869	863
AI504432	4	9	1	1	13	5	5	6	10	23	19	5
AI597468	4293	3832	1839	1521	3598	5214	3584	2897	3295	5108	5056	3923
AI597479	781	705	288	217	474	642	1107	832	902	963	831	828
AI606181	211	178	69	62	132	145	170	172	146	156	109	186
AI607873	19593	17259	6943	3965	7972	11968	20740	17976	16395	10374	7763	14214
AI646023	14	9	4	6	16	15	198	120	257	119	143	69
AI661453	167	191	76	76	176	169	376	293	441	362	281	231
AI662270	4	2	3	0	21	1	12	8	4	2	7	4
AI837181	2411	2047	1085	714	1600	2306	2216	2101	2430	2352	1941	1729
AI838599	77	132	51	32	37	43	135	149	175	109	55	94
AI846148	1310	1163	553	371	775	1341	1340	1237	1416	1660	1324	1116
AI848100	3405	3180	1181	957	1992	3034	3745	2940	3080	4013	3296	2715
AI854703	56	57	21	8	40	47	39	49	48	41	26	29
AI987944	352	386	186	96	263	389	578	453	538	513	427	342
AK129341	25	27	11	3	10	30	67	60	53	49	38	61
AL646020.1	81	67	15	21	39	51	80	71	79	89	78	63
AL671866.1	68	40	22	20	27	56	52	51	57	70	62	48
AU019823	1011	777	373	275	653	1023	1315	985	1177	1400	1064	958
AU022252	866	749	355	276	502	773	921	685	766	947	766	706
AU023871	6	3	2	3	5	2	12	18	24	8	9	10
AU040320	1574	1406	600	492	1103	1423	1545	1443	1428	1708	1513	1328
AU041133	33	59	21	13	25	34	80	65	72	60	58	52
AW011738	89	87	45	24	43	90	47	43	70	74	71	69
AW112010	1959	1760	966	469	915	1433	1233	1053	1419	1371	673	694
AW146020	218	199	89	51	123	186	297	246	329	188	180	208
AW146154	369	313	158	118	226	323	482	381	490	408	259	323
AW209491	249	213	111	47	160	238	327	250	335	254	236	253
AW549877	4593	4391	1730	1486	3184	3852	4824	3973	3918	4432	3366	4300
AW551984	650	917	293	475	799	905	79	69	55	163	143	73
AW554918	690	644	266	157	362	510	827	723	799	725	615	657
AW555464	994	790	309	216	519	623	1257	994	782	730	767	881
AY036118	3267	3391	2020	1151	2563	4194	2606	2722	4584	4286	3334	2558
Aaas	369	368	171	101	241	395	403	376	423	512	512	339
Aacs	1485	1425	654	513	1269	2071	1258	1062	1188	2712	2356	1761
Aagab	1002	921	391	275	545	947	1162	947	1120	1129	910	874
Aak1	1203	1055	278	369	723	990	1113	965	793	1169	1181	1135
Aamp	4183	3750	1901	1239	2631	4130	4649	3938	4682	5422	4313	3812
Aard	9	6	3	8	11	10	10	5	7	41	58	11
Aars	3685	3053	1635	1064	2420	4005	3714	3158	3522	4324	4134	3448
Aars2	437	371	180	108	184	333	461	430	441	384	362	377
Aarsd1	917	698	449	234	498	828	1126	866	1209	1118	1051	870
Aasdh	322	297	140	67	137	268	355	366	354	295	243	353
Aasdhppt	644	563	298	224	438	705	828	583	799	811	712	601
Aass	109	124	46	56	91	112	154	137	180	147	143	127
Aatf	751	581	324	160	363	740	896	631	797	688	625	678
Aatk	20	12	2	5	21	9	31	10	29	13	6	8
Abat	579	480	212	133	262	434	2349	1842	2089	1814	1947	1973
Abca1	13194	10649	3774	4297	8723	9234	15208	11059	10282	7625	6109	9589
Abca2	3610	3036	1356	884	2148	2843	2732	2181	2413	1905	1992	2114
Abca3	3235	3087	1145	929	2022	2294	2281	1805	1915	1372	1250	1386
Abca4	137	147	51	66	129	135	142	105	136	163	146	115
Abca5	2645	2558	903	918	1851	2217	1844	1397	1506	1530	1332	1459
Abca6	7275	8301	3132	2658	5595	6838	12153	9662	9696	9143	6671	9455
Abca7	1230	1110	542	301	720	1093	1264	1124	1253	1161	1171	1151
Abca8a	27197	27833	10905	6543	12986	19453	56405	45417	44688	39817	33914	50388
Abca8b	6187	6952	2235	1357	2849	4304	12877	10129	9675	7301	6664	12405
Abca9	7864	8070	2813	2514	5007	6103	10628	8339	8188	8451	7208	8782
Abcb10	618	541	274	107	331	506	556	503	519	553	481	516
Abcb1a	98	103	42	24	41	61	49	49	29	31	19	15
Abcb1b	362	338	155	56	144	376	408	375	407	351	272	290
Abcb6	562	504	308	181	421	644	519	489	584	696	520	456
Abcb7	1365	1212	486	358	790	1162	1322	992	985	1181	1012	1060
Abcb8	599	600	364	197	357	574	798	660	813	782	699	544
Abcb9	448	389	220	168	307	398	304	212	284	223	212	194
Abcc1	3811	3327	1457	856	2154	3725	4909	3981	4456	3445	3083	3793
Abcc10	459	402	209	122	211	277	431	408	478	368	316	380
Abcc3	11	10	4	4	21	20	142	85	125	199	188	139
Abcc4	779	548	316	252	512	855	770	612	741	541	484	720
Abcc5	5164	4981	1902	1462	2934	4441	5620	4868	4853	4505	3843	4648
Abcc9	4788	4116	1667	980	2076	1891	472	335	341	270	193	179
Abcd1	1603	1350	611	460	974	1158	1550	1285	1497	1355	1193	1103
Abcd2	1363	1248	781	453	1067	1707	1110	992	1355	943	803	1149
Abcd3	1880	1658	840	564	1287	1832	2906	2155	2479	2693	2360	2276
Abcd4	636	545	262	197	346	494	584	462	641	510	474	505
Abce1	4051	3163	1548	1048	2577	4428	4522	3248	3692	5549	4404	3706
Abcf1	3079	2400	1095	674	1443	2552	3363	2424	2883	2670	2542	2613
Abcf2	1588	1178	558	357	849	1638	1610	1257	1551	1690	1444	1260
Abcf3	1285	1140	550	326	737	1235	1427	1294	1508	1431	1134	1000
Abcg1	110	116	54	31	91	89	55	14	23	27	9	31
Abcg2	708	698	301	258	556	865	1229	968	1163	1557	1266	946
Abcg3	26	30	8	14	13	16	12	5	6	6	3	11
Abcg4	408	354	173	104	252	328	326	340	313	228	225	185
Abhd10	431	335	194	113	228	342	522	424	551	522	475	424
Abhd11	1006	904	477	277	639	1038	1067	880	1171	1237	963	882
Abhd12	1982	1738	922	536	1184	1769	2276	1775	2452	2279	1737	1746
Abhd13	1032	903	394	343	686	948	1389	1001	1243	1367	1132	1093
Abhd14a	1162	1056	563	348	764	1134	1138	1058	1274	1308	1027	1008
Abhd14b	1449	1177	604	305	758	1041	1296	991	1345	953	688	704
Abhd15	74	75	40	37	50	90	37	50	51	72	45	30
Abhd16a	4190	3667	1888	1097	2367	3728	5118	4886	6111	5247	3888	3902
Abhd2	4384	3513	1449	1329	2581	3957	3953	2849	2858	4225	4183	3811
Abhd3	176	162	87	54	95	167	312	241	316	180	147	208
Abhd4	4046	3659	1950	1219	2506	3602	4693	3477	4623	3599	2980	3162
Abhd5	4031	3597	1484	1237	2804	3709	3332	2728	2952	4001	2915	2439
Abhd6	265	272	112	57	140	235	322	283	303	269	153	197
Abhd8	1607	1298	725	464	914	1362	1206	1113	1280	1646	1332	1010
Abi1	7008	6786	2600	2090	4523	6476	7811	6242	6414	8151	6507	5632
Abi2	1979	1597	725	647	1321	1833	2873	2157	2401	3160	2773	2719
Abi3	12	16	6	3	9	18	11	8	12	15	20	9
Abi3bp	26647	22859	9849	5467	13968	19706	28065	21193	24494	15198	16503	26106
Abl1	9867	8403	3329	2828	5678	7428	10765	8504	8954	9276	9026	8801
Abl2	6117	5841	1730	1691	3798	5381	4896	3939	3222	4820	4167	3748
Ablim1	20407	19996	6406	5665	11995	16498	24973	19471	18885	17443	14276	15664
Ablim2	156	151	63	53	91	109	75	75	77	52	52	30
Ablim3	73	49	18	10	91	78	139	132	53	227	128	30
Abp1	0	1	3	1	1	2	30	19	40	36	23	10
Abr	1457	1160	536	391	803	1035	1774	1313	1529	1512	1310	1417
Abt1	228	175	130	54	120	201	311	247	322	270	220	230
Abtb1	448	418	235	115	289	375	517	409	547	402	271	291
Abtb2	784	699	296	230	496	610	1120	1026	721	1499	1546	885
Acaa1a	1787	1641	902	555	1191	1831	1890	1691	2230	2426	1902	1607
Acaa1b	30	18	11	8	15	18	17	9	10	11	11	3
Acaa2	4547	3955	2430	1258	2962	4377	6050	4975	7308	6136	4482	3364
Acaca	2450	1969	775	653	1420	2171	2548	1978	1972	2518	2406	2538
Acacb	516	506	184	110	294	233	448	343	449	331	259	274
Acad10	156	155	75	39	97	138	266	237	292	147	111	136
Acad11	553	517	271	163	341	545	690	583	555	683	573	517
Acad12	99	91	39	27	46	64	137	119	136	111	69	72
Acad8	945	867	449	240	527	834	1078	911	1144	958	803	835
Acad9	932	800	404	227	441	833	1159	916	1064	999	830	808
Acadl	3192	2850	1401	908	2070	3234	3469	2684	3322	3555	3159	2461
Acadm	2775	2203	1010	681	1436	2243	2786	2137	2782	2348	1919	1933
Acads	853	686	367	250	505	733	789	722	814	1005	825	562
Acadsb	6535	6019	2612	1798	3980	5914	8353	6271	7299	7409	6001	6061
Acadvl	1629	1537	704	504	1075	1605	1548	1337	1607	1732	1397	1054
Acap1	9	11	1	3	34	7	15	4	16	15	14	6
Acap2	7119	5918	2230	2123	4242	5958	9186	6618	6638	8190	7186	8001
Acap3	3157	2593	1191	923	1983	2972	3598	2790	2843	3604	3372	2976
Acat1	4472	3974	2254	1434	3474	5078	5001	4128	5518	7259	6004	4199
Acat2	438	429	182	122	233	401	413	334	419	564	368	353
Acat3	11	10	2	5	4	5	21	13	12	12	15	21
Acbd3	3773	3052	1375	1144	2377	3838	3899	2728	3157	3883	3962	3515
Acbd4	1007	924	531	277	612	721	1309	1246	1547	855	696	765
Acbd5	2110	1841	749	592	1388	1799	2497	1833	1971	2096	1918	1841
Acbd6	1046	891	571	303	622	953	1025	932	1242	1120	953	860
Accn2	115	125	62	30	80	135	111	103	127	121	110	75
Accs	257	270	115	68	145	185	343	314	378	277	254	187
Acd	621	591	282	145	387	509	582	520	636	527	500	481
Ace	130242	111229	51643	30821	73784	117233	74295	67516	82309	61569	56276	75591
Ace2	0	0	0	0	1	1	41	2	19	2	0	0
Acer2	529	391	167	119	179	295	285	254	207	302	221	194
Acer3	740	662	258	237	476	751	533	451	483	696	506	422
Acin1	6602	5696	2300	1462	3173	5616	7441	5799	6025	5709	4922	5570
Acly	11771	9946	4327	2983	6413	11597	12198	9920	11175	12072	10989	11946
Acn9	155	151	80	47	87	187	206	168	214	207	164	136
Aco1	4250	3862	1845	1274	2593	4217	4096	3550	4189	4427	3693	3591
Aco2	5023	4421	2309	1288	3004	4925	5134	4497	5445	5715	4631	4246
Acot1	45	46	22	10	25	22	115	62	149	70	51	56
Acot11	93	81	45	19	69	86	191	153	167	143	116	121
Acot13	414	369	258	150	310	440	357	323	426	462	302	261
Acot2	256	244	124	78	136	181	276	234	318	186	153	185
Acot6	251	218	105	74	154	215	293	243	341	245	178	206
Acot7	509	425	243	208	399	1110	488	324	388	1037	1016	472
Acot8	356	306	137	80	166	283	347	304	400	309	227	257
Acot9	2296	2105	1132	667	1578	2658	2568	1917	2421	3477	2825	2028
Acox1	4237	3613	1606	1136	2320	3132	3216	2582	2888	2905	2563	2529
Acox3	1320	1141	549	364	708	943	1464	1100	1188	1102	932	878
Acp1	1087	931	529	298	658	1143	1268	990	1312	1509	1306	897
Acp2	1731	1568	824	598	1299	1706	2537	2033	2327	2483	2118	1917
Acp5	622	659	393	268	547	606	109	74	101	172	134	70
Acp6	365	345	193	68	189	301	375	261	332	276	257	232
Acpl2	803	662	306	209	470	653	1026	799	989	951	820	829
Acrbp	77	77	27	19	36	46	71	75	76	66	27	72
Acsbg1	164	192	188	16	108	169	258	54	338	89	28	48
Acsf2	1757	1487	739	452	1027	1223	952	808	960	875	727	716
Acsf3	272	271	155	81	169	226	339	303	380	354	290	255
Acsl1	313	263	148	95	243	303	610	481	631	687	608	440
Acsl3	762	787	312	262	540	979	734	654	769	1391	1238	966
Acsl4	1945	2163	814	593	1312	2276	2404	2116	2251	3360	2896	2593
Acsl5	4811	4278	2109	1335	2855	5081	4292	3468	4131	5238	3956	3400
Acsl6	17	18	6	2	24	21	11	9	12	17	16	20
Acss1	98	65	27	30	34	54	60	32	40	21	23	59
Acss2	659	625	365	169	398	633	709	588	701	775	556	520
Acss3	1316	1405	496	446	997	1359	1806	1648	1725	1129	835	1319
Acta1	28	16	13	7	11	23	25	15	16	18	4	11
Acta2	74	74	41	21	100	64	270	135	344	456	688	122
Actb	75788	62468	43757	21565	50587	82837	101978	77699	109676	121230	114646	99477
Actg1	8380	7912	4639	2651	6284	10062	10238	7887	11169	13870	12745	9182
Actl6a	589	438	228	139	311	587	640	493	644	692	626	531
Actn1	441	378	210	120	298	496	1087	573	737	1474	2151	822
Actn3	38	57	26	16	30	46	825	917	1119	899	719	613
Actn4	10372	8738	4306	2608	6003	9690	12152	9208	10943	11820	11040	9727
Actr10	2280	2088	1089	666	1581	2465	2773	2225	2759	3610	2711	2044
Actr1a	4853	4028	2137	1425	2935	4734	5661	4289	5055	6302	5380	4505
Actr1b	3146	2697	1412	953	2052	3150	3383	2702	3271	4481	3778	3004
Actr2	8496	7172	3451	2338	5566	8852	10676	7599	8696	10344	9689	8814
Actr3	7230	6263	3566	2259	5817	8834	9137	6902	8688	14457	11745	7687
Actr3b	311	220	123	59	141	256	552	497	612	497	408	454
Actr5	321	294	131	87	156	266	371	272	340	256	213	275
Actr6	353	308	154	85	213	362	491	402	482	483	312	261
Actr8	975	882	439	237	588	825	1101	828	1012	933	727	784
Acvr1	2162	1940	842	712	1497	2035	2423	1840	1891	2442	2553	2316
Acvr1b	844	819	303	325	589	853	1244	1010	847	1139	986	1055
Acvr2a	4394	4221	1963	1362	3060	3975	3908	3330	3199	3247	2957	3136
Acvr2b	57	69	17	23	25	49	59	52	37	35	25	35
Acvrl1	8577	6920	3715	2391	5186	8340	10422	7857	9601	10595	9286	8342
Acy1	361	312	183	114	270	393	367	337	423	527	521	342
Acy3	406	383	241	123	228	363	683	565	774	511	395	491
Acyp1	256	235	130	79	202	291	253	211	278	339	209	175
Acyp2	351	349	159	117	222	363	548	399	520	877	602	350
Ada	422	343	199	153	333	620	271	250	300	578	474	401
Adal	370	327	156	109	236	371	446	336	375	531	405	332
Adam10	3695	2972	1244	1221	2877	3614	5060	3227	3545	5425	4927	3868
Adam11	107	94	40	32	52	55	193	119	187	170	123	99
Adam12	6871	4619	2615	3282	5968	8970	8736	8225	9254	16927	15996	13091
Adam15	6122	5109	2845	1857	3929	5939	5541	4658	5779	5970	5001	4426
Adam17	5462	4896	2081	1957	4106	5692	5547	4030	3994	6106	5521	5009
Adam19	5306	3955	1767	1872	3772	4519	4562	3495	3210	5007	4746	4473
Adam1a	24	20	17	6	4	17	43	34	41	23	16	45
Adam22	1373	1307	429	385	758	959	454	306	330	501	408	372
Adam23	9605	7812	4247	3194	6342	10989	8372	5733	8214	7785	6433	6716
Adam33	3709	4926	1855	940	1998	2656	1573	1343	1632	775	618	945
Adam4	18	19	9	7	14	19	21	18	11	18	11	4
Adam5	127	93	64	65	121	143	240	146	232	428	251	123
Adam7	0	0	0	0	0	0	38	0	98	0	0	1
Adam8	50	43	13	6	18	29	54	50	32	37	35	34
Adam9	7674	6987	2691	2485	5883	7691	8509	6346	6471	8791	8796	8113
Adamdec1	0	0	0	0	0	0	23	1	9	3	3	1
Adamts1	31655	29394	9551	7523	18597	23762	33683	27431	25330	24276	24722	26828
Adamts10	4037	4096	1627	1614	3330	3655	7401	6292	6578	10575	8312	6209
Adamts12	13104	10976	4514	6898	13186	15371	16000	12391	12084	30692	28486	22523
Adamts14	2484	1831	1150	974	1823	2770	2638	2406	2546	4560	4574	4226
Adamts15	4221	1983	976	1097	2145	2609	6998	4701	5889	4776	4218	7215
Adamts16	2265	2335	563	1073	2066	1592	3741	3469	2782	9720	8497	2613
Adamts17	62	52	27	78	142	86	12	13	17	46	32	10
Adamts18	4	0	3	1	1	4	3	4	5	26	27	10
Adamts19	24	20	6	28	30	24	610	412	520	1150	1352	554
Adamts2	45055	39483	17631	17595	36672	42942	49491	36442	40556	59399	58546	43259
Adamts20	4	13	0	6	5	2	21	18	18	27	28	19
Adamts3	107	84	43	69	75	131	658	523	425	685	737	619
Adamts4	21551	19443	6017	6695	16401	17378	29550	23959	17570	37124	32525	31294
Adamts5	36865	30854	13695	11585	26112	31562	56827	42713	52162	41435	41826	57690
Adamts6	66	75	38	36	58	77	517	330	458	440	329	314
Adamts7	387	265	121	154	316	364	595	478	467	932	947	555
Adamts8	79	163	60	33	50	72	270	286	222	740	952	352
Adamts9	282	288	168	130	269	332	202	168	138	668	498	263
Adamtsl1	12073	11875	4683	4196	8159	9058	6727	5732	6503	4804	4726	5174
Adamtsl2	281	273	121	161	338	467	604	459	519	2301	2369	1007
Adamtsl3	3394	2941	989	608	1115	1728	4835	4306	3539	3561	2515	4610
Adamtsl4	12811	12545	4349	4279	9318	9774	9523	8346	8367	9025	7940	8017
Adamtsl5	4554	4086	1817	1336	3028	3357	3429	2894	3267	3277	2728	2719
Adap1	395	324	158	152	358	393	131	114	137	243	148	88
Adap2	123	82	34	33	88	95	1060	1019	958	1066	829	995
Adar	2249	1732	799	596	1459	2151	1863	1468	1611	1740	1678	1589
Adarb1	4847	4058	1313	1421	2774	3560	3270	2803	2460	2765	2068	2679
Adat1	117	88	44	29	51	90	131	113	112	84	62	86
Adat2	151	140	78	47	97	153	146	138	167	186	133	134
Adat3	94	105	37	30	60	92	121	109	100	124	103	132
Adc	382	422	205	165	272	315	414	461	578	486	352	257
Adck1	398	334	169	97	203	353	425	353	451	468	357	356
Adck2	854	797	333	242	557	745	910	757	969	725	549	590
Adck3	247	284	163	109	233	242	291	282	432	271	190	198
Adck4	654	594	273	138	368	638	766	720	739	956	786	621
Adck5	314	279	161	83	147	290	435	368	449	337	229	300
Adcy1	71	90	22	21	56	64	18	14	9	33	34	11
Adcy2	1105	1103	472	259	572	1045	174	194	217	257	219	185
Adcy3	1633	1447	576	516	891	1241	1196	1024	922	1111	1063	916
Adcy4	353	343	155	87	189	335	348	367	328	307	257	353
Adcy5	1559	1237	469	372	596	834	2128	1879	1810	1443	1316	1541
Adcy6	6198	4390	1864	1666	3329	4483	5819	4904	4970	4831	4567	5414
Adcy7	2418	2655	850	1024	2195	2421	3255	2463	2387	4765	5676	3833
Adcy8	1	2	0	0	1	3	138	86	189	46	66	115
Adcy9	1545	1230	391	402	880	1095	1254	850	857	821	890	1013
Adcyap1r1	2791	2136	1031	682	1099	1712	3309	2704	2361	3943	3344	3322
Add1	11958	10707	4577	3382	7103	9929	14473	11157	12711	14230	11842	10516
Add2	3	2	2	3	4	10	25	8	34	34	37	20
Add3	20770	19973	8908	6228	14112	20680	24245	19776	22650	21485	18426	19764
Adh1	3048	2879	1420	833	1682	2628	8335	6766	8046	6531	4852	5625
Adh5	1773	1485	767	436	1019	1694	2160	1617	2182	2326	1735	1505
Adh7	1181	1400	641	329	854	1638	40	38	26	28	26	21
Adhfe1	493	502	236	71	149	193	675	778	923	309	184	397
Adi1	714	549	310	187	441	566	627	461	605	533	419	417
Adipoq	12	14	6	6	12	12	24	19	8	39	12	3
Adipor1	4713	4295	2102	1532	3212	4821	5427	4137	5112	5362	4333	3978
Adipor2	3599	3461	1448	1179	2528	3892	3949	3456	3690	5500	4545	3495
Adk	2590	2217	1199	722	1520	2633	2660	1950	2505	2617	2243	1990
Adm	5661	5556	2728	983	2346	4392	8026	5990	7308	3349	4825	4318
Adnp	250	199	107	84	129	160	256	228	246	231	237	230
Adnp2	1037	1034	297	312	701	776	1185	1051	900	1061	1036	878
Ado	1124	840	506	322	632	951	1817	1441	1582	1808	1623	1527
Adora2a	27	36	11	9	28	19	40	32	19	48	31	13
Adora2b	760	817	338	349	731	1057	1086	859	831	1578	1190	918
Adpgk	1145	981	477	327	809	1246	1102	920	1012	1326	1254	1068
Adprh	4156	3443	1811	1297	2794	4323	4146	3313	4171	5231	4307	3339
Adprhl2	848	725	404	238	508	791	1017	831	1037	942	724	663
Adra1a	21	24	7	11	13	5	8	5	11	1	4	4
Adra1b	2128	1641	658	438	767	1392	2086	1682	2132	1675	1330	1565
Adra1d	137	66	46	49	110	137	23	18	13	13	27	32
Adra2a	14	18	4	8	27	16	10	4	4	8	7	5
Adra2c	15	18	4	0	8	13	40	32	78	28	14	28
Adrb2	90	78	36	39	70	85	82	79	84	99	79	72
Adrbk1	2525	2100	914	678	1453	2306	2343	1760	2058	2443	2146	1864
Adrbk2	17	19	9	5	19	6	25	20	41	32	21	16
Adrm1	1542	1167	620	347	771	1444	1636	1237	1569	1705	1561	1321
Adsl	1159	848	492	238	569	1033	1245	1052	1252	1296	1004	1046
Adss	2521	2252	1193	715	1602	2916	3303	2537	2968	3562	2989	2497
Aebp1	117060	99528	46791	22561	52635	73245	72345	57572	66771	38341	36435	45679
Aebp2	2222	1915	726	714	1446	1965	2476	1779	1906	2677	2555	2293
Aen	639	430	215	114	303	540	623	435	477	523	505	507
Aes	11538	10009	6107	3727	7507	10572	10457	8712	11426	12119	9968	8102
Afap1	6335	5417	1851	1837	3669	4723	5711	4365	4073	5110	4727	4647
Afap1l1	39	31	13	9	51	36	57	41	29	125	64	12
Afap1l2	766	669	224	218	404	652	1347	958	1052	1477	1248	1266
Aff1	7717	6218	1921	2241	4231	5353	6761	5253	4684	7054	6953	6428
Aff2	512	494	226	125	382	381	1136	1009	951	664	678	941
Aff3	1282	1278	570	389	717	824	2560	2227	2222	1241	1291	1802
Aff4	9340	8269	2620	2778	5985	7133	11320	8792	7138	11198	10678	10015
Afg3l1	1876	1631	820	548	1193	1912	1871	1558	1726	2048	1942	1526
Afg3l2	1652	1295	609	461	938	1503	2054	1583	1826	1588	1415	1507
Afmid	131	114	41	37	54	96	182	157	113	162	150	123
Aftph	1860	1698	723	569	1166	2036	2172	1689	1774	2038	1637	1653
Aga	1617	1415	760	585	1310	1832	1677	1193	1620	1981	1689	1381
Agap1	8859	6884	2288	1964	3893	5497	12595	9760	9377	7656	8098	8266
Agap2	20	16	14	3	35	22	124	103	86	133	152	184
Agap3	2419	1870	962	646	1357	2209	2481	2066	2229	2466	2232	2219
Agbl2	21	24	8	8	22	19	52	43	26	59	69	29
Agbl3	162	179	94	57	101	132	245	235	277	277	176	149
Agbl5	82	71	28	20	28	34	102	80	98	62	49	65
Ager	24	23	13	9	17	22	135	72	149	132	97	73
Agfg1	4017	3716	1420	1279	2643	3697	3652	2877	2809	3692	3336	3065
Agfg2	2557	1857	932	610	1255	2028	1475	1244	1562	1539	1336	1456
Aggf1	1128	887	403	282	603	943	1437	1054	1300	1210	956	1090
Agk	719	661	290	196	453	713	790	596	728	797	702	691
Agl	1067	990	447	298	654	983	1430	1199	1300	1320	1098	1314
Agmo	1905	1537	853	558	1235	1609	2192	1512	1780	1772	1571	1542
Agpat1	2639	2204	1089	675	1431	2243	2656	2120	2268	2518	2530	2211
Agpat2	496	419	261	144	291	489	572	415	542	661	451	388
Agpat3	6509	5289	2695	2047	4403	6594	7084	5678	6643	8509	7118	5840
Agpat4	3237	2773	1140	1029	2066	3331	2418	1912	1993	3508	2950	2090
Agpat5	581	440	245	151	342	600	842	603	772	811	739	647
Agpat6	3353	2755	1134	880	2047	3199	3331	2641	2731	3839	3230	2758
Agpat9	314	270	125	52	121	329	151	165	137	112	93	116
Agphd1	792	681	314	283	596	624	892	677	691	773	716	658
Agps	1787	1590	706	509	1079	1675	2115	1597	1568	2372	2142	1763
Agrn	3025	2739	1186	1010	2058	2811	1872	1751	2043	1896	1738	1622
Agt	4651	3756	2835	689	2064	3672	11000	11508	15656	10176	7213	9133
Agtpbp1	1273	1100	619	365	872	1355	1613	1234	1502	1488	1422	1486
Agtr1a	3320	3329	1498	1071	2363	2611	1704	1379	1438	1184	1025	1037
Agtr2	51	49	17	41	79	36	12	11	15	49	36	11
Agtrap	3857	3966	1560	1161	2479	2874	3704	3348	3743	3179	2451	2522
Agxt2l2	706	665	330	205	410	584	903	815	808	864	681	696
Ahctf1	4175	3379	1409	1167	2467	3790	4398	3527	3442	4376	4066	3886
Ahcy	420	404	214	107	235	487	556	520	632	715	702	454
Ahcyl1	9505	8459	3841	2862	6381	10168	11206	8809	9744	11618	10939	9330
Ahcyl2	882	750	320	233	597	799	841	571	689	588	531	537
Ahdc1	3210	2201	1087	970	1841	2086	3323	2212	2448	2168	2476	2704
Ahi1	765	718	319	205	386	727	878	731	771	751	636	811
Ahnak	113591	99077	28656	33914	71052	99461	136912	94883	77234	112329	90245	106414
Ahnak2	4424	3520	1450	1215	2636	2548	3083	2106	2051	1675	1463	1937
Ahr	230	303	132	83	253	290	51	64	55	38	63	23
Ahsa1	4078	3489	1756	951	2110	4131	3849	3272	3644	3810	3419	3323
Ahsa2	1652	1469	632	412	937	1672	1506	1298	1247	1701	1539	1668
Ahsg	2	2	1	1	4	4	40	19	23	64	44	20
Aif1l	4041	3952	1439	897	1762	3130	1330	1532	1389	2596	1563	1692
Aifm1	684	599	288	189	423	623	743	474	648	636	607	557
Aifm2	919	916	413	240	453	634	882	828	939	746	527	519
Aifm3	6	5	2	1	2	1	22	24	50	8	2	9
Aig1	1410	1272	574	385	860	1258	1821	1536	1894	2089	1601	1338
Aim1	51	50	21	14	51	49	41	53	34	34	20	22
Aim2	12	8	4	2	14	6	10	9	9	20	9	6
Aimp1	1244	1079	539	273	755	1190	1412	1071	1425	1536	1210	898
Aimp2	373	264	169	92	223	360	448	347	435	508	376	342
Aip	2123	1896	1130	633	1234	2166	2302	1917	2626	2737	2019	1745
Airn	821	707	262	219	287	477	691	631	510	754	501	516
Ak1	1793	1528	896	661	1428	1866	3447	3532	4330	4360	3118	2753
Ak2	1414	1224	544	355	845	1486	1193	1020	1060	1530	1234	1066
Ak3	5957	5108	2615	1710	3743	5491	7398	6141	7529	6888	5217	5550
Ak4	244	191	91	78	168	303	237	175	176	365	275	226
Ak5	40	50	14	17	28	38	269	243	258	225	170	121
Akap1	1374	1131	479	331	738	1135	1512	1218	1382	1217	1111	1133
Akap10	1224	1052	406	347	647	955	1401	1038	992	1056	971	1103
Akap11	3808	3117	1181	1031	2042	2755	5329	3798	3983	3996	3340	4111
Akap12	14475	14455	4913	5133	9825	12381	34163	25356	28241	31240	27333	24335
Akap13	14300	12176	3737	3965	8183	10854	17972	14618	12069	12988	12504	15407
Akap17b	321	316	159	87	225	293	491	394	369	398	357	343
Akap7	585	616	270	161	321	398	816	744	887	592	517	577
Akap8	2333	1837	881	515	1073	1786	2779	2157	2415	1690	1490	2016
Akap8l	1640	1537	682	393	949	1460	1836	1504	1840	1393	1094	1498
Akap9	3494	2955	884	1012	2261	2777	3502	2494	2309	2413	2615	3131
Akd1	49	46	24	25	47	46	46	39	43	47	20	28
Akirin1	2047	1668	777	601	1243	2004	2013	1582	1709	2217	1910	1688
Akirin2	1959	1683	891	576	1241	1819	2222	1662	1977	2086	1998	1706
Akna	1193	1050	351	299	747	1076	1471	1356	1296	1539	1564	1591
Aknad1	49	71	35	15	58	67	23	15	20	30	24	19
Akr1a4	10982	9992	5531	3333	7553	12136	12157	9997	13130	17297	13357	9250
Akr1b10	368	342	195	125	249	318	499	350	477	550	479	353
Akr1b3	3357	2662	1607	946	2272	3994	2055	1792	2286	3256	2558	1786
Akr1b8	2325	2024	1075	785	1458	2552	1874	1635	1876	2397	1903	1560
Akr1c13	18	10	12	3	7	11	152	102	143	109	94	82
Akr1c14	399	565	203	376	650	421	40	26	27	87	53	9
Akr1c18	2325	2710	1118	1300	2816	2807	57	58	29	168	135	21
Akr1cl	17	13	17	10	27	26	57	52	65	56	35	23
Akr1e1	641	663	323	206	378	612	821	698	758	909	584	528
Akr7a5	853	725	369	233	459	657	712	681	790	811	584	453
Akt1	9374	7835	4091	2750	5983	9107	9643	7641	9265	12160	9829	7749
Akt1s1	1647	1324	826	534	1036	1622	1846	1592	1997	2154	1715	1582
Akt2	8625	7696	3653	2577	5313	8362	8894	7118	8527	10180	7825	6542
Akt3	2408	2261	863	736	1442	2145	4027	2893	3022	3741	2899	2947
Aktip	1080	854	423	281	612	988	1281	938	1111	1190	891	894
Alad	242	204	152	55	108	219	322	243	336	287	270	277
Alas1	5195	4318	2225	1470	3281	5216	5210	4298	4637	5213	4456	3828
Alcam	423	383	200	100	305	391	146	87	150	136	95	92
Aldh16a1	645	574	319	170	391	581	850	648	855	773	601	455
Aldh18a1	2943	2555	1325	1172	2618	3749	2608	2200	2312	4656	4227	3055
Aldh1a1	5161	5148	2643	1743	4107	6184	8752	6327	9554	7949	6613	5785
Aldh1a2	435	325	335	38	156	302	1702	844	1587	709	897	1437
Aldh1a3	6411	7806	2266	2588	4911	7003	16631	13856	16277	10059	8040	11267
Aldh1a7	6	4	4	0	12	8	268	51	382	83	44	109
Aldh1b1	40	29	16	6	22	30	25	21	28	29	32	20
Aldh1l1	530	566	254	188	244	640	808	919	1199	783	624	788
Aldh1l2	866	713	345	716	1790	1568	166	143	161	677	823	274
Aldh2	18204	16050	8671	4232	9600	16635	20574	18233	24225	17316	13145	16323
Aldh3a1	20	27	27	5	12	21	4	1	4	2	3	0
Aldh3a2	3349	3105	1504	1022	2166	3267	3967	3095	3725	4365	3551	3298
Aldh3b1	521	462	289	161	303	454	777	622	895	644	479	563
Aldh4a1	495	437	199	112	304	399	380	320	403	376	301	274
Aldh5a1	307	260	161	91	154	203	303	276	380	261	207	241
Aldh6a1	1951	1885	783	420	958	1386	3126	2517	3205	1781	1344	1800
Aldh7a1	5016	4657	2109	1432	2846	4452	6052	5443	6898	5695	4658	4684
Aldh9a1	2002	1832	909	583	1253	1757	2055	1724	2204	2092	1627	1324
Aldoa	18873	15728	9765	4948	9889	18804	21295	18236	23591	20799	16469	17235
Alg1	1033	912	452	287	637	954	872	722	839	1003	868	799
Alg10b	1564	1360	464	541	1134	1206	1627	1281	1144	1501	1471	1412
Alg11	871	697	324	266	535	766	1019	731	921	936	749	767
Alg12	558	447	235	115	244	470	579	489	633	512	431	421
Alg13	478	402	161	132	263	405	537	471	522	548	534	437
Alg14	547	514	273	188	404	719	713	569	675	997	847	646
Alg2	1197	948	473	305	630	925	1198	808	977	1076	987	906
Alg3	328	262	123	85	199	337	304	239	294	376	403	327
Alg5	1144	929	542	394	943	1442	1101	887	1196	1853	1479	1005
Alg6	447	446	214	142	325	402	503	472	601	568	528	440
Alg8	356	252	165	97	218	421	347	303	317	450	461	401
Alg9	916	694	346	247	537	782	877	668	773	916	823	601
Alkbh1	489	434	237	141	324	530	539	472	576	511	496	485
Alkbh2	134	126	73	32	65	146	152	117	157	160	119	85
Alkbh3	615	607	322	167	368	677	754	644	876	804	649	551
Alkbh4	78	64	33	16	35	75	107	86	137	73	72	76
Alkbh5	10522	11174	4451	3559	8660	9383	9467	8662	8848	7663	7479	8086
Alkbh6	385	316	165	77	205	319	409	403	483	348	257	261
Alkbh7	296	238	145	92	158	274	223	192	234	334	229	204
Alkbh8	378	342	162	95	215	317	550	399	495	419	352	408
Alms1	607	535	170	148	315	410	729	592	493	459	415	477
Alms1-ps1	49	65	22	11	58	31	20	14	17	10	2	7
Alms1-ps2	23	19	13	4	11	18	9	4	6	4	0	4
Alox12	11	16	9	0	15	19	34	15	35	11	10	14
Alox5ap	16	15	6	4	26	22	20	20	28	37	32	11
Alpk1	346	340	145	70	150	253	707	514	593	491	422	576
Alpk3	304	235	129	73	99	203	533	508	543	404	324	717
Alpl	265	245	138	60	85	281	1567	1137	1401	1676	1588	1690
Als2	774	673	298	207	501	658	954	704	787	766	696	730
Als2cl	140	123	59	32	95	138	119	105	98	92	74	80
Als2cr4	806	769	422	244	632	936	1130	962	1184	1551	1187	983
Alx1	4	0	0	1	3	0	265	217	260	242	191	177
Alx3	100	116	41	30	84	92	0	0	0	1	0	0
Alx4	140	132	44	38	82	118	624	378	523	728	999	720
Amacr	353	299	135	109	188	304	345	264	354	357	301	218
Ambra1	2211	1859	864	594	1315	1800	2204	1813	1847	1713	1671	1634
Amd1	1307	1162	551	339	688	1295	1457	1236	1660	1578	1125	1101
Amd2	23	25	5	3	15	22	29	20	34	32	22	20
Amdhd2	378	320	209	88	236	299	479	368	518	472	377	306
Amfr	7285	5994	2880	2056	4603	7799	7919	5924	6923	9123	7904	6301
Amhr2	22	16	9	1	9	15	29	49	36	30	21	22
Amigo1	1212	992	414	331	711	918	821	678	588	686	544	542
Amigo2	411	427	164	77	218	172	95	111	100	105	70	47
Amigo3	300	279	144	79	200	305	285	268	245	365	379	266
Ammecr1	1196	1231	468	483	1031	1316	1445	1157	1127	1889	1595	1353
Ammecr1l	1119	1049	392	285	744	997	1369	1203	1094	1536	1346	1076
Amn1	311	304	136	87	201	252	328	253	334	419	333	189
Amot	2631	1950	773	667	1217	1884	1292	972	1184	850	738	1031
Amotl1	12465	9914	3459	3288	7065	9941	15061	12113	11868	13492	12436	12568
Amotl2	12058	10006	4694	2536	5160	9442	17924	14337	17156	6659	8668	13162
Ampd2	2054	1711	738	559	1384	1995	2290	1877	2200	2545	2370	2382
Ampd3	2798	2390	1145	625	1360	2984	9759	7181	8442	4458	4495	7211
Amph	109	67	57	19	47	69	1519	1453	1862	1017	852	1309
Amt	143	142	41	22	41	94	143	120	138	69	51	109
Amy1	4850	4575	2311	1171	2830	4620	2002	1584	2176	1455	1020	1204
Amz2	1466	1275	645	487	1069	1527	1372	1175	1402	1849	1454	1156
Anapc1	5122	4404	1879	1429	3225	4492	5941	4665	4703	5529	5128	5470
Anapc10	507	419	218	126	325	562	667	522	593	884	589	425
Anapc11	1931	1847	1072	656	1216	2177	2203	1854	2395	2925	2343	1653
Anapc13	658	623	383	228	466	720	658	557	822	1044	680	529
Anapc16	1495	1239	685	446	888	1389	1581	1250	1629	1847	1297	1130
Anapc2	4225	3869	1812	1103	2504	3915	4513	3651	4117	4400	3658	3135
Anapc4	2114	1891	1012	645	1456	2128	2746	2096	2502	2758	2619	2282
Anapc5	10828	9723	4875	3520	7304	10451	12362	9687	11896	13359	11183	9397
Anapc7	1201	967	497	331	764	1159	1428	1046	1402	1549	1329	1027
Ang	2839	2657	1287	678	1432	2680	2027	1906	2068	1882	1332	1739
Angel1	410	383	145	94	215	276	439	345	432	381	285	324
Angel2	1895	1726	827	522	1215	1780	2382	1866	2150	2246	1753	1780
Angpt1	2900	2482	1385	768	1950	2506	2457	2177	2374	2668	2076	1645
Angpt2	214	184	140	41	120	161	68	41	82	58	39	29
Angpt4	321	507	416	71	221	411	737	304	826	393	274	216
Angptl1	2506	2336	1104	1279	1979	2260	782	642	789	1688	1072	499
Angptl2	19919	17578	7182	7019	13100	17329	11482	9114	8716	14625	12202	9593
Angptl3	1	1	0	0	0	2	12	13	20	5	8	13
Angptl4	24440	18734	12004	5227	13479	22806	16369	13442	16796	9479	10317	7407
Angptl6	35	36	20	13	27	27	30	23	39	46	36	28
Angptl7	46	97	30	26	41	58	18	13	23	9	6	6
Ank	1042	863	412	297	624	942	1372	1124	1243	1233	1166	1378
Ank1	117	134	47	33	70	157	393	290	432	256	278	425
Ank2	3773	2670	1241	1118	2106	2590	4966	3859	4245	4951	4595	5040
Ank3	146	141	65	84	165	167	617	520	704	621	624	512
Ankdd1b	83	70	36	17	35	71	195	102	222	89	82	114
Ankfy1	4159	3567	1349	1169	2422	3567	5183	4043	3732	4780	4221	4618
Ankhd1	3974	3347	1230	912	2191	2838	4348	3406	3441	2792	2726	3433
Ankib1	2806	2203	802	801	1825	2379	3249	2332	2148	3068	2952	2663
Ankle1	5	11	5	10	37	27	13	17	9	114	162	57
Ankle2	2560	2084	905	676	1334	1981	2903	2195	2450	2141	1773	1917
Ankmy2	1029	989	466	306	605	955	1349	1140	1467	1333	1104	1009
Ankra2	806	779	362	249	563	787	1235	957	1127	1066	822	863
Ankrd1	4	4	0	0	9	3	52	25	39	22	25	50
Ankrd10	1776	1502	648	468	1036	1471	2233	1783	2093	1783	1569	1506
Ankrd11	6950	5636	2051	1834	3994	4945	7633	5858	5512	5367	5879	6843
Ankrd12	2957	2315	929	730	1628	2184	3992	2575	2556	2493	2060	2550
Ankrd13a	3509	2769	1321	995	2071	3208	3751	2911	3453	3859	3671	3227
Ankrd13b	673	542	244	203	452	640	606	461	526	577	538	482
Ankrd13c	2059	1780	697	545	1191	1922	2849	2299	2397	2813	2774	2495
Ankrd13d	51	54	24	13	28	34	76	67	79	57	48	50
Ankrd16	941	972	434	279	574	796	1342	1196	1511	1083	818	1131
Ankrd17	8268	6741	2778	2093	4931	7062	9292	6888	6932	6650	6938	7158
Ankrd23	239	216	106	35	95	173	230	216	255	166	115	171
Ankrd24	128	133	69	36	77	89	136	128	153	110	93	106
Ankrd26	545	494	156	161	313	447	585	494	509	368	371	466
Ankrd27	2760	2309	1037	840	1869	2627	2491	2006	2047	2681	2376	2204
Ankrd28	906	989	540	358	885	1217	1377	1060	1430	1575	1452	1346
Ankrd29	412	359	187	73	255	537	389	296	354	449	440	403
Ankrd32	607	562	258	146	312	570	576	499	516	554	459	419
Ankrd33b	366	419	112	114	241	424	142	213	139	707	621	296
Ankrd34a	22	13	9	4	9	9	15	10	25	16	19	22
Ankrd35	272	248	110	85	174	241	784	663	841	670	629	538
Ankrd39	312	329	141	86	150	265	331	293	429	370	284	270
Ankrd40	3722	3097	1475	1044	2473	3620	4635	3410	4016	4483	4079	3561
Ankrd42	170	136	52	37	94	121	301	245	281	225	197	205
Ankrd44	1066	1023	389	365	709	895	1424	1164	985	1086	1025	1178
Ankrd46	2163	1898	882	595	1227	1880	2643	1939	2383	2572	2077	1914
Ankrd49	223	183	113	64	131	256	372	294	379	342	288	266
Ankrd5	36	42	27	9	19	25	58	61	78	52	43	66
Ankrd50	2033	1734	689	633	1386	1619	2504	2011	2106	2243	2158	2217
Ankrd52	2020	1679	573	537	1181	1324	2165	1644	1652	1831	1923	1871
Ankrd53	18	12	7	0	7	13	34	20	29	12	15	14
Ankrd54	849	715	353	210	379	771	834	692	856	870	749	626
Ankrd55	149	171	91	38	102	137	76	74	78	59	41	57
Ankrd57	4648	4304	1589	1245	3084	4238	6169	5391	4495	5476	4872	5141
Ankrd6	59	57	17	13	29	40	25	17	33	20	14	12
Ankrd61	15	11	10	2	6	9	18	27	9	10	15	10
Ankrd9	168	170	78	56	101	198	112	84	122	143	144	88
Anks1	3295	3137	954	930	2036	2502	1882	1740	1572	1620	1415	1378
Anks3	1167	1048	510	304	672	1028	1225	1097	1283	1074	924	930
Anks6	966	845	339	239	513	751	952	765	827	796	743	763
Ankzf1	534	499	260	143	356	454	759	546	762	549	433	588
Anln	208	259	137	259	669	867	591	485	540	2631	3468	896
Ano1	177	236	96	36	158	116	117	75	104	37	40	24
Ano10	2717	2167	1148	826	1997	2531	2930	2320	2675	3298	2668	2252
Ano2	21	18	11	3	15	13	4	2	3	3	2	2
Ano3	574	521	225	280	586	760	283	198	197	310	272	229
Ano4	4	7	1	2	2	3	20	19	9	43	34	31
Ano6	6226	5386	2224	1949	4103	5738	6325	5015	5311	6311	5782	6458
Ano8	1281	1112	467	367	835	1065	1266	1012	1176	1319	1266	1031
Anp32a	3506	2906	1439	935	1904	2886	3626	2766	3210	2980	2342	2141
Anp32b	2964	2419	1380	851	1883	3531	3469	2403	3287	4330	3766	2993
Anp32e	2452	2373	1062	683	1418	2583	2896	2259	2638	3242	3170	2614
Anpep	15386	15120	5581	5360	9908	9016	9189	7712	7609	8390	7136	5938
Antxr1	37726	33553	12410	12459	26610	28553	31253	25280	24763	25487	20908	19932
Antxr2	19319	16706	6652	5856	12003	14490	29941	21194	23518	21873	19865	24206
Anubl1	21	31	18	13	21	26	41	40	42	56	55	52
Anxa1	61995	58124	26831	18233	43408	73600	59786	45585	47991	76310	57546	39865
Anxa11	4125	3463	1932	871	2172	3323	4585	3700	4492	3528	2908	3299
Anxa2	23826	21915	12172	8526	19576	37081	23176	17293	21324	54133	40971	21733
Anxa3	25911	24430	10113	7471	17000	24210	16302	10997	11980	18155	17247	8339
Anxa4	5934	5113	2757	1453	3301	5692	6343	4890	6453	5990	5054	4610
Anxa5	22323	18453	10071	6625	15181	28542	25947	19714	23988	38110	35743	24561
Anxa6	8742	7908	4383	2608	5597	8426	11766	10124	12046	14001	11325	9508
Anxa7	7279	6884	3346	1923	4314	7699	8575	6789	8754	8545	6383	6465
Anxa8	296	278	102	66	243	398	405	174	330	259	128	165
Anxa9	132	113	43	33	72	130	1385	958	1309	671	425	697
Aoc2	186	159	76	47	69	157	190	230	184	198	141	222
Aoc3	8858	6341	3348	2898	5216	6793	14233	14384	14315	12130	9371	12404
Aox1	2318	2320	1128	560	1098	1904	3910	3538	4107	2006	1557	2747
Aox3	1125	1346	477	251	573	1083	4968	4123	4719	1789	1368	2868
Ap1ar	932	728	336	210	430	819	1072	764	877	917	845	962
Ap1b1	1672	1536	770	442	968	1535	1800	1544	1834	1834	1462	1616
Ap1g1	2227	1876	717	643	1370	2081	2362	1785	1863	2167	1916	2039
Ap1g2	509	454	238	131	260	437	422	347	395	303	296	305
Ap1m1	2348	2055	969	566	1241	2037	2702	2105	2517	2677	2168	2228
Ap1s1	1490	1282	768	467	974	1778	1927	1589	1974	2778	2264	1642
Ap1s2	881	927	396	284	706	989	1397	980	1066	1659	1432	977
Ap2a1	3075	2504	1341	791	1832	2573	3246	2739	3146	3308	3154	2908
Ap2a2	8893	7259	3388	2837	5983	8027	7119	5501	5952	9025	7950	5984
Ap2b1	8349	7298	3263	2346	5161	7713	9795	7410	8332	10098	8732	7949
Ap2m1	4552	4315	2310	1281	2984	5338	5151	4044	5111	6880	5703	4231
Ap2s1	1796	1443	904	576	1069	1950	1751	1446	2016	2683	2097	1481
Ap3b1	3995	3547	1518	1081	2432	3719	4638	3587	3964	4635	3804	3357
Ap3b2	38	31	28	13	20	34	36	36	40	36	45	46
Ap3d1	6012	5221	2220	1590	3670	5203	5999	5015	5160	5645	5043	4837
Ap3m1	1872	1687	913	695	1507	2289	2515	1979	2138	3552	2913	2230
Ap3m2	2003	2026	824	592	1323	1839	1876	1490	1779	1869	1389	1267
Ap3s1	2393	1988	997	815	1734	2619	2470	1666	1872	3343	2617	1820
Ap3s2	1204	1073	490	341	694	1096	1320	981	1201	1337	1103	986
Ap4b1	697	631	288	198	465	621	957	812	950	1028	788	655
Ap4e1	1356	1242	508	428	774	1101	1703	1262	1289	1119	1047	1228
Ap4m1	506	495	223	162	289	492	491	435	455	493	392	378
Ap4s1	577	498	279	161	327	523	636	496	641	641	471	456
Apaf1	2144	2020	755	711	1617	2212	2301	2024	1767	2781	2426	2228
Apba1	2072	1534	608	551	1081	1408	1969	1646	1335	1808	1710	1790
Apba3	2314	1912	979	623	1200	2045	1988	1683	2014	1999	1898	1605
Apbb1	795	756	454	221	515	877	1087	811	1066	1016	815	709
Apbb1ip	4091	3560	1450	852	2239	4181	6148	5171	4018	4342	4228	5096
Apbb2	5327	4596	1381	1735	3481	4201	4403	3670	3268	3984	4143	3853
Apbb3	296	326	181	70	163	251	420	447	486	287	261	342
Apc	3810	3075	1076	1104	2172	2994	4532	3464	3132	3423	3360	3868
Apc2	194	145	74	77	100	65	420	443	496	402	358	455
Apcdd1	1350	1563	486	553	1254	1167	681	661	673	777	844	537
Apeh	1369	1227	667	390	859	1403	1450	1260	1458	1553	1265	1099
Apex1	240	187	119	59	143	236	233	194	226	336	252	207
Apex2	583	465	272	135	285	518	623	589	577	586	523	504
Aph1a	2339	2030	1144	785	1659	2297	2508	2092	2555	3086	2519	1888
Aph1b	792	703	337	220	555	611	997	741	875	923	776	739
Aph1c	19	20	15	3	24	11	59	54	67	42	16	21
Api5	3650	3047	1413	989	2180	3394	4334	3293	3573	4223	3697	3358
Apip	320	317	173	92	172	343	402	362	432	492	416	319
Apitd1	8	12	7	4	11	12	14	10	5	51	52	16
Aplf	441	432	183	124	284	363	918	741	872	631	566	550
Apln	278	180	98	65	133	171	1146	1315	1523	1108	702	834
Aplnr	19	18	0	6	19	14	33	21	3	62	26	10
Aplp1	40	53	22	19	30	45	13	7	11	27	28	16
Aplp2	12356	10767	4622	3393	7076	10712	14216	10972	12575	12082	10875	11810
Apoa1bp	1418	1175	745	449	892	1415	1481	1304	1640	1969	1471	1096
Apobec1	986	765	477	205	547	945	495	426	539	509	464	415
Apobec3	268	307	149	84	224	259	521	469	484	416	391	376
Apobr	774	748	390	230	606	709	502	442	560	570	422	404
Apoc1	13	10	10	5	14	12	81	64	77	65	44	20
Apod	12910	12884	7407	3728	8451	11994	11263	6734	9887	6339	3709	5994
Apoe	10958	8649	4977	3137	8859	6087	15563	15134	23027	13429	11090	10517
Apoh	11	5	7	3	3	9	17	12	21	9	12	13
Apol10b	14	16	10	4	15	19	16	22	16	15	9	11
Apol6	178	155	115	44	105	198	57	31	39	63	68	42
Apol7a	5	9	5	1	12	10	11	11	6	20	14	6
Apol9a	126	82	69	41	87	203	22	14	18	19	17	13
Apol9b	85	64	46	29	70	137	18	16	15	25	23	12
Apold1	122	114	30	22	143	130	210	165	82	252	186	104
Apoo	232	195	130	53	136	244	279	201	262	334	278	196
Apool	352	341	171	113	258	401	370	358	402	520	409	262
App	33254	28323	13562	10500	22403	30439	58159	44502	53887	55061	49898	46716
Appbp2	4187	3516	1434	1194	2569	3464	6181	5131	4981	5602	4796	4929
Appl1	4189	3811	1471	1126	2632	3783	4769	3664	3485	4895	4144	4536
Appl2	3435	3210	1318	859	1875	2457	2548	2044	2196	1832	1301	1731
Aprt	1367	1148	680	330	739	1447	1077	823	1074	1011	696	659
Aptx	432	493	209	123	266	418	606	507	591	575	464	451
Aqp1	337	328	65	87	506	425	596	690	282	1351	669	298
Aqp11	12	15	11	5	8	21	8	12	22	18	12	27
Aqp2	95	81	59	21	67	62	163	139	217	77	53	63
Aqp7	42	38	6	18	58	49	129	162	76	91	73	28
Aqr	2350	1946	836	602	1246	1988	2799	2037	2231	2127	1888	2280
Ar	9751	11239	3074	2484	5824	6545	9326	8804	7519	6403	6021	8134
Araf	2501	2536	1102	711	1592	2209	2879	2552	2652	2918	2323	2443
Arap1	3896	3477	1591	1242	2995	3412	6953	5132	5857	8269	7185	4693
Arap2	12	28	8	9	36	28	37	24	19	51	22	27
Arap3	45	37	9	9	69	41	90	83	47	127	97	30
Arc	13067	11316	9298	3695	7428	28771	4547	5336	7504	5834	5159	10495
Arcn1	13505	11446	5455	4162	9473	14665	14424	10530	12381	16944	15483	12382
Areg	17	37	5	11	13	29	10	27	27	106	161	55
Arf1	15913	14106	7207	5103	10777	16873	15197	12167	14378	20643	16385	13269
Arf2	3074	2610	1221	849	1924	3170	3876	2677	3347	5283	4480	2917
Arf3	6317	5206	2175	1685	3483	5398	7724	5618	6702	6160	5902	6545
Arf4	21948	21259	9829	8158	17699	25598	16876	14733	16521	28551	25678	18603
Arf5	4972	4321	2205	1642	3416	5511	4758	3816	4844	7627	5687	3987
Arf6	7704	6749	3318	2516	5753	8251	7361	5865	6684	9473	8443	6363
Arfgap1	2903	2510	1249	983	2205	3055	2740	2364	2568	3374	3219	2777
Arfgap2	1024	867	400	259	555	944	1115	958	1196	1085	904	815
Arfgap3	4567	3983	1871	1397	3051	4837	3908	3261	3548	5184	4126	3295
Arfgef1	3835	3063	1148	1139	2432	2951	3944	2964	2734	3319	3383	3253
Arfgef2	2893	2324	934	801	1799	2291	2879	2066	2160	2216	2298	2515
Arfip1	3956	3533	1640	1292	2857	4386	4612	3525	3957	6163	5190	3680
Arfip2	3353	2942	1684	1142	2622	3813	3118	2751	3455	4044	3234	2701
Arfrp1	1130	1049	483	273	592	873	1174	914	1094	966	730	801
Arg2	11	4	2	4	8	5	21	8	13	18	9	6
Arglu1	2624	2337	1205	667	1421	2387	2822	2148	2632	2478	2131	2469
Arhgap1	4032	3480	1743	1107	2362	3580	5185	4147	4904	4920	4629	4647
Arhgap10	4061	3836	1795	1134	2579	4028	4699	3579	3969	3518	3556	3228
Arhgap11a	63	76	27	62	211	222	168	92	92	531	860	235
Arhgap12	2787	2555	1013	844	1690	2175	3195	2671	2550	2424	2014	2259
Arhgap15	246	206	145	81	203	217	689	533	798	804	447	442
Arhgap17	2505	2054	845	658	1369	2005	2331	1831	1826	1959	1793	1840
Arhgap18	1491	1540	760	599	1447	1841	2680	2047	2559	3663	3230	2300
Arhgap19	122	94	26	29	94	101	136	110	106	181	231	99
Arhgap20	7221	7739	3034	2003	4148	5538	9329	6990	8233	5935	5657	7310
Arhgap21	7163	6242	2219	1970	4289	6411	9945	7877	6955	8724	8821	10764
Arhgap22	267	260	103	75	142	178	180	208	238	169	97	166
Arhgap23	4876	4467	1892	1504	3375	4721	4883	4193	4693	4124	4525	4791
Arhgap24	6602	5905	3275	1618	3983	6300	7212	6522	7868	5257	4728	5996
Arhgap25	11	6	3	1	30	4	11	19	16	13	5	6
Arhgap26	131	105	55	53	109	109	571	506	492	628	492	512
Arhgap27	131	74	35	46	114	113	138	132	195	119	100	109
Arhgap28	2022	1739	815	581	1259	1561	2766	2513	2736	2244	2043	2239
Arhgap29	8133	7778	3145	2318	5190	7914	8345	6113	6493	9073	8011	5917
Arhgap30	9	3	3	2	76	10	5	13	11	6	15	3
Arhgap31	2438	1782	708	607	1360	1714	3500	2328	2784	2114	2331	2773
Arhgap32	2996	2237	744	920	1699	2016	6277	5023	4365	6259	6087	7384
Arhgap33	218	219	124	71	162	171	88	75	148	163	159	70
Arhgap36	27	23	20	6	21	20	11	4	12	6	3	2
Arhgap39	700	526	195	180	356	529	589	440	441	390	389	418
Arhgap4	15	20	8	9	50	19	34	31	40	22	16	23
Arhgap42	4591	4300	1405	1356	2873	3987	2521	1880	1734	2270	1883	1784
Arhgap44	620	541	262	213	484	610	680	461	565	722	542	452
Arhgap5	3336	2661	927	999	2157	3225	3140	2206	2106	3691	3030	2017
Arhgap6	2592	2345	1199	829	1487	2201	2350	1808	1933	1923	1792	1895
Arhgdia	18620	15921	8983	4838	10497	17533	19321	15540	19811	21227	19397	17050
Arhgdib	424	462	377	120	478	538	413	210	439	341	226	173
Arhgdig	2	6	2	3	1	6	21	15	13	76	62	13
Arhgef1	6066	5580	2524	1540	3673	4950	6673	5718	6245	5942	5481	5777
Arhgef10	6043	5694	2191	1792	3839	4854	5526	4191	4364	4647	4483	4255
Arhgef10l	2229	1884	876	647	1497	1980	2955	2197	2466	2441	2454	1934
Arhgef11	3515	2841	1137	905	1940	2664	3973	2952	3077	3247	3111	3386
Arhgef12	12749	10749	3317	3468	7072	9511	13885	10546	9618	10937	10433	11665
Arhgef15	15	17	4	3	17	23	30	24	17	46	17	10
Arhgef17	3002	2225	1077	785	1714	2285	4389	3321	3611	3479	3695	4957
Arhgef18	1893	1663	647	506	1117	1499	1972	1565	1675	1429	1470	1671
Arhgef19	86	85	42	34	85	64	66	53	62	113	108	41
Arhgef2	4439	4458	1676	1196	2650	4058	5158	4775	4853	4287	4170	4897
Arhgef25	2532	2563	1239	854	1779	2300	3318	2720	3450	3190	2535	2746
Arhgef26	14	17	7	4	11	16	51	32	39	55	64	15
Arhgef3	2895	1904	831	685	1521	2252	2948	2508	2533	2663	2048	2431
Arhgef4	93	82	39	36	55	96	248	163	184	152	164	203
Arhgef40	3241	2773	1163	998	1943	2778	5513	4186	4259	5012	5622	4850
Arhgef5	73	86	48	15	43	75	166	95	132	90	57	116
Arhgef6	710	630	270	185	406	451	1694	1162	1356	1197	1032	1302
Arhgef7	2749	2277	1068	864	1815	2600	2510	2115	2198	2289	2391	2140
Arhgef9	295	336	140	147	241	339	505	474	599	622	454	403
Arid1a	5341	3724	1465	1331	2771	3105	5262	4125	3884	3516	3987	4979
Arid1b	4608	3572	1333	1293	2662	3124	4560	3340	3272	3120	3420	3661
Arid2	2203	1633	650	656	1396	1703	2430	1880	1563	1781	1648	2236
Arid3a	104	87	35	27	51	111	101	64	84	83	81	79
Arid3b	101	101	36	25	54	90	68	66	79	44	20	42
Arid4a	2170	1850	788	569	1176	1914	3648	2374	2826	2365	2583	3088
Arid4b	2624	2352	873	768	1839	2326	3857	2664	2821	2930	2761	2539
Arid5a	4704	4929	1603	1155	2633	3456	5418	4811	3450	5087	4179	3442
Arid5b	1059	1322	298	344	637	706	3118	2679	2165	2333	2516	2185
Arih1	5657	5510	2107	1679	3552	5413	6121	5549	4927	7774	6935	6734
Arih2	2042	1709	806	561	1260	1845	2256	1783	1990	2205	1824	1691
Arl1	8060	7089	3848	2863	6107	10450	8522	6219	7800	12561	10409	7946
Arl10	485	455	179	141	227	397	441	353	418	419	340	317
Arl13b	4051	4066	1506	1403	2908	4471	4610	4064	3400	5705	4465	4223
Arl15	2515	2275	942	737	1546	1910	2189	1671	1769	2182	1674	1523
Arl16	378	341	189	160	285	396	439	297	471	572	472	391
Arl2	312	301	173	80	157	275	464	395	559	478	328	323
Arl2bp	2787	2313	1287	928	1883	2747	2365	1803	2237	2723	2486	2000
Arl3	1836	1590	871	495	1152	1876	2176	1598	2232	2435	1840	1678
Arl4a	5350	4926	1915	1216	2769	3886	12029	9582	8880	8894	5100	5054
Arl4c	54	62	28	42	125	74	98	90	90	315	322	120
Arl4d	2899	2620	1150	751	1605	2581	3084	2516	3179	2185	1295	1445
Arl5a	4909	4570	1760	1587	3187	4200	5491	4171	4265	6253	4940	4390
Arl5b	4504	5360	1722	1711	3639	5144	5715	5561	5059	10353	9575	8997
Arl5c	150	148	76	52	126	203	141	101	175	158	143	111
Arl6	567	515	288	161	359	566	863	689	855	900	652	581
Arl6ip1	4067	3662	1647	1175	2628	3859	4156	3523	3975	5007	4161	3128
Arl6ip4	792	725	402	211	503	819	992	734	960	1033	803	678
Arl6ip5	5082	4366	2286	1522	3240	5421	5662	4236	5357	6623	4962	4082
Arl6ip6	874	747	318	253	542	813	1006	768	778	1120	998	768
Arl8a	3421	2859	1607	994	2216	3170	4393	3392	4113	4006	3356	3458
Arl8b	3946	3293	1567	1100	2455	3594	4752	3540	4040	4256	3594	3674
Arl9	12	10	1	3	7	7	20	20	11	9	12	6
Armc1	1782	1546	739	470	1079	1773	2419	1862	2092	2333	2099	1685
Armc10	905	773	473	275	557	921	1236	967	1203	1215	954	908
Armc2	17	13	10	4	13	22	22	21	22	28	36	14
Armc5	945	786	387	241	535	782	986	882	985	740	733	786
Armc6	573	480	258	153	337	690	581	473	555	694	608	527
Armc7	188	141	85	44	79	119	270	198	263	144	117	141
Armc8	1439	1305	560	371	795	1241	1545	1235	1358	1250	1012	1269
Armc9	707	566	269	165	358	487	830	639	703	650	534	511
Armcx1	1626	1569	803	556	1215	1729	1610	1281	1637	1651	1559	1406
Armcx2	3957	3466	1646	1195	2507	3753	4087	3425	3977	5445	4948	3608
Armcx3	4650	4187	1950	1595	3317	4692	5201	4001	4409	5347	4685	4394
Armcx4	1390	1252	419	508	1055	1332	1280	1058	1062	1258	1645	1308
Armcx5	312	288	146	76	155	218	476	361	454	337	286	276
Armcx6	238	245	116	104	196	261	299	280	376	411	341	226
Arnt	6536	5951	2561	1760	3997	5829	6996	5629	5929	5845	5298	5739
Arnt2	28	32	13	19	36	29	72	38	70	105	81	45
Arntl	2605	2173	1078	646	1511	2819	2973	2301	2555	2475	2507	2562
Arntl2	473	524	208	123	275	466	476	436	516	324	269	380
Arpc1a	3909	3555	1765	1180	2529	3847	3437	2931	3539	4082	3205	2964
Arpc1b	13136	10641	5832	3594	7623	14134	13592	10171	12787	17255	14933	12812
Arpc2	7680	6669	3682	2330	5144	9187	10275	7450	9529	13112	11136	9073
Arpc3	3975	3277	1845	1139	2507	4549	4873	3763	5130	7202	5369	4169
Arpc4	2743	2256	1425	800	1808	2920	3150	2679	3334	4630	3555	2766
Arpc5	6460	5512	2774	1972	4366	7105	7407	5550	7145	9075	7093	6189
Arpc5l	1130	940	550	283	645	1186	1324	1044	1208	1481	1231	1093
Arpp19	2043	1764	926	549	1244	2019	2589	1979	2389	2842	2098	2010
Arrb1	3789	3165	1413	934	2050	2962	4996	3965	4509	4000	3407	3941
Arrb2	526	488	232	119	329	509	698	572	727	667	576	562
Arrdc1	473	431	218	161	305	387	403	353	417	371	274	248
Arrdc2	469	456	223	151	291	361	534	535	617	499	400	515
Arrdc3	6033	6224	2362	1577	3629	4424	8981	7735	7770	7605	7696	6763
Arrdc4	2693	2191	974	829	1437	2570	2687	2137	2434	2410	1891	1911
Arsa	4857	4330	2102	1607	3261	4190	3522	2974	3405	3404	2706	2564
Arsb	3425	3062	1366	1310	2559	3366	3126	2427	2764	3246	3262	2685
Arsg	450	374	200	126	297	346	572	386	560	577	396	427
Arsi	6600	4461	2210	2972	6148	8419	3322	2090	2271	6436	5938	3314
Arsj	409	420	189	153	368	532	910	743	975	893	860	886
Arsk	1488	1400	608	362	842	1199	1950	1530	1777	1356	1087	1367
Art3	251	242	129	107	242	242	166	64	111	126	107	59
Art4	23	70	27	9	44	20	180	56	149	100	44	34
Artn	63	74	53	16	37	39	65	31	74	28	19	16
Arv1	77	78	26	19	32	72	79	67	97	75	72	81
Arvcf	2161	1974	762	542	1049	1427	1390	1047	1200	773	765	797
Arx	5	6	4	0	4	2	1797	1435	2145	882	1016	1447
Arxes1	14	9	4	6	17	24	7	11	10	13	5	11
Arxes2	108	71	32	49	81	121	137	74	168	103	79	75
As3mt	411	357	174	140	265	410	448	340	455	471	379	342
Asah1	6161	5498	2696	1695	3858	6049	7040	5405	6476	7912	6573	5537
Asah2	1978	1735	723	650	1448	1817	2023	1473	1720	1869	1544	1610
Asap1	6430	4924	2301	1993	4156	5459	5592	4064	4554	4749	4712	5646
Asap2	3013	2570	849	972	1909	2411	3742	2872	2726	3682	3178	3106
Asap3	3991	3652	1674	1107	2556	3323	4668	4142	4240	3782	3229	3825
Asb1	1340	1191	489	377	774	1080	1378	1063	1134	1211	1126	1191
Asb10	20	15	10	2	8	3	21	13	23	12	8	6
Asb13	987	854	375	184	402	749	776	608	705	382	366	549
Asb3	1015	950	445	290	639	927	1122	886	1124	1192	858	691
Asb4	190	161	45	46	66	96	126	156	85	117	83	110
Asb5	11	11	3	4	2	6	16	10	23	11	14	20
Asb6	574	468	305	135	339	598	725	563	718	567	454	507
Asb7	770	662	305	224	490	631	901	692	782	890	748	790
Asb8	506	378	230	101	266	413	670	484	584	397	412	462
Ascc1	625	599	276	190	467	578	676	544	684	795	487	414
Ascc2	2024	1763	793	497	1093	1918	2244	1813	1961	1987	1830	1928
Ascc3	2691	2328	1028	696	1719	2827	2920	2287	2119	2813	2544	2447
Asf1a	649	523	310	208	405	670	829	589	797	988	793	524
Asf1b	11	30	15	24	77	116	52	33	42	326	407	96
Asgr1	14	8	4	2	4	7	11	7	10	21	7	14
Ash1l	5020	4113	1247	1266	2666	3373	5878	4497	3878	3797	3784	4992
Ash2l	1353	1122	523	343	765	1212	1676	1241	1519	1620	1404	1259
Asl	516	443	249	133	253	373	1020	736	1149	851	551	601
Asna1	1741	1434	828	429	1055	1673	1979	1539	2054	2676	1675	1334
Asns	713	775	320	211	484	1048	446	479	396	672	577	445
Asnsd1	1424	1263	606	489	1076	1482	1581	1220	1540	2171	1549	1070
Aspa	483	378	235	108	267	415	1766	1723	2320	1409	821	1253
Aspg	72	56	35	16	16	35	308	385	351	215	136	255
Asph	5938	5304	2417	1894	4160	6429	7246	5670	6632	6943	6667	6582
Asphd2	810	791	313	156	375	638	437	332	406	409	340	279
Aspm	48	44	26	103	264	349	79	104	61	815	1047	326
Aspn	16010	14893	7547	10278	25287	25229	12283	8633	8218	51315	34492	10279
Aspscr1	1223	1255	686	365	822	1296	1440	1211	1517	1704	1271	1071
Asrgl1	720	574	291	174	374	618	809	716	883	722	597	628
Ass1	223	280	101	97	143	198	178	105	166	226	178	65
Aste1	412	354	197	118	243	383	570	549	571	456	454	415
Astn2	525	397	241	151	304	533	1296	1330	1423	1720	1407	1473
Asxl1	1697	1601	687	579	1148	1499	2107	1703	1619	1776	1595	1821
Asxl2	1599	1366	455	439	1006	1173	1938	1457	1457	1269	1157	1452
Asxl3	10	5	6	4	13	10	36	24	18	44	39	37
Atad1	2884	2492	1274	777	1659	2950	3558	2689	3108	3525	2923	2435
Atad2	974	856	334	285	684	989	981	847	754	1443	1648	1113
Atad2b	1091	966	285	402	670	886	1208	946	801	959	908	979
Atad3a	788	587	343	181	371	705	908	714	875	884	727	814
Atad5	199	178	70	35	123	210	271	228	249	301	331	266
Atat1	377	405	214	115	206	284	417	378	372	415	316	311
Ate1	2086	1782	684	544	1112	1632	2376	1857	1922	1935	1813	1806
Atf1	2087	1756	783	573	1217	1785	2240	1618	1914	2026	1938	1858
Atf2	3183	2666	1173	880	1800	2596	3741	2766	2960	2611	2585	2892
Atf3	84251	89998	36404	22738	60347	75913	87078	76051	71434	70313	55682	55620
Atf4	22312	19997	9330	6714	13942	23953	19307	16693	19476	28781	22903	17921
Atf5	15420	12602	6916	4657	9223	14681	15473	13146	15667	17561	14608	13367
Atf6	3811	3332	1370	1014	2220	3315	4270	3352	3645	3789	3221	3535
Atf6b	2224	1910	1070	527	1158	2043	2310	1842	2252	2118	1924	1976
Atf7	2569	2059	681	646	1320	1700	2889	2229	2086	2157	1862	2402
Atf7ip	3175	2715	1187	889	1941	2397	3675	2775	2824	2124	2153	2765
Atg10	292	264	144	91	217	288	355	272	362	324	273	253
Atg12	1227	1108	544	352	759	1193	1741	1274	1685	1730	1460	1201
Atg13	2108	1711	856	531	1260	1657	1993	1713	1917	1778	1485	1382
Atg14	670	594	233	161	344	507	775	621	749	519	433	476
Atg16l1	1235	1031	448	322	636	1073	1286	1080	1251	1252	1014	1070
Atg16l2	456	432	194	117	250	492	688	525	600	558	455	507
Atg2a	1601	1565	626	551	1196	1421	1712	1501	1639	1828	1691	1421
Atg2b	2017	1666	620	557	1256	1778	1864	1542	1433	1466	1527	1661
Atg3	2666	2081	1064	669	1454	2442	3158	2360	2888	2845	2405	2287
Atg4a	337	287	152	120	270	401	407	348	434	604	442	345
Atg4b	1824	1551	786	547	1114	1758	2236	1676	1991	2114	1633	1489
Atg4c	609	585	236	200	407	538	745	595	622	694	579	670
Atg4d	506	422	212	130	319	459	491	391	480	520	424	340
Atg5	1239	1124	526	352	841	1342	1450	1078	1254	1688	1357	964
Atg7	1682	1510	640	434	928	1399	1509	1299	1461	1569	1341	1382
Atg9a	2792	2491	1107	795	1740	2376	2362	2042	2271	2279	2101	2244
Athl1	2171	1962	1069	661	1372	2037	2099	1881	2481	2386	1941	1698
Atic	2339	1791	918	548	1199	2293	2768	1987	2510	2821	2341	2222
Atl1	273	251	142	93	214	208	259	260	318	354	240	184
Atl2	3973	3584	1527	983	2235	3471	2492	2124	2114	2887	2356	1811
Atl3	9741	8964	3144	3004	6755	8673	11480	8368	8517	11120	9917	9525
Atm	950	878	272	282	580	779	1184	880	774	864	760	907
Atmin	499	358	184	141	274	383	551	405	467	475	444	445
Atn1	7261	6144	2711	1835	4056	5409	7462	6135	6356	5606	5860	6122
Atoh8	688	629	276	187	364	569	1313	1046	1319	1170	1267	781
Atox1	2440	2137	1226	723	1504	2591	2228	1644	2176	3312	2459	1629
Atp10a	2012	1754	696	647	1460	2484	3348	2413	2276	3569	3688	3194
Atp10d	537	409	189	90	197	308	435	350	378	234	255	337
Atp11a	6087	5149	1906	1738	3566	4474	5571	4363	4034	4396	4148	4994
Atp11b	2506	2247	830	780	1694	2316	3181	2377	2452	2628	2435	2523
Atp11c	1737	1594	617	496	1092	1443	1852	1370	1386	1698	1452	1444
Atp13a1	2344	1969	1099	577	1342	2146	2228	1976	2278	2054	1814	1954
Atp13a2	1406	1308	566	512	1080	1004	1063	988	1104	1073	930	623
Atp13a3	3715	3150	1126	1049	2337	3491	3968	3032	2578	3652	3475	3807
Atp1a1	13028	12123	5303	4312	10016	15787	11031	8836	10140	15866	13766	10133
Atp1a2	2120	1969	890	716	1754	1538	9695	9283	11543	8449	7277	7641
Atp1a3	235	221	113	22	87	167	195	163	199	95	86	170
Atp1b1	533	403	169	264	479	399	891	603	689	1643	1278	603
Atp1b2	90	99	27	33	81	86	1002	858	915	980	999	708
Atp1b3	5299	4807	2397	1350	3168	5240	5745	4319	5514	5970	5089	5059
Atp2a2	18555	13290	5541	4345	9882	15050	20286	15474	15517	16045	15524	18880
Atp2a3	30	17	4	8	95	26	48	41	34	46	35	10
Atp2b1	6048	5955	2395	1948	4241	5921	6114	4272	4726	5689	5681	5692
Atp2b4	5124	3678	1512	1220	2866	4293	10867	8538	7966	9598	9849	14019
Atp2c1	4045	3364	1332	936	2161	3773	5900	4273	4609	4647	4195	4611
Atp5a1	13601	11956	6490	3941	8372	14021	14103	11490	14947	18091	14671	11346
Atp5b	17245	15203	8142	4790	10431	19177	16623	13788	17332	22877	19282	13786
Atp5c1	4949	4410	2280	1312	3186	5191	5362	4250	5584	7519	5346	3828
Atp5d	3799	3447	2053	1180	2437	3954	3887	3466	4407	5337	4343	3359
Atp5e	2134	1869	1241	779	1649	2726	2025	1707	2312	3695	2569	1635
Atp5f1	3905	3624	1817	1249	2821	4709	4233	3212	4215	6520	4850	3106
Atp5g1	1308	919	632	385	746	1463	1357	1106	1464	2101	1753	1360
Atp5g2	1838	1566	978	598	1231	1815	1884	1631	2021	2713	2168	1416
Atp5g3	3091	2871	1603	1000	2183	3548	3493	3072	3991	5190	4454	3182
Atp5h	2570	2233	1357	735	1583	2802	2897	2322	3118	3763	2572	2029
Atp5j	2192	1934	1096	672	1393	2537	2576	2058	2655	3296	2548	1907
Atp5j2	2003	1803	757	511	1382	2347	1959	1661	2167	3605	2353	1417
Atp5k	763	616	432	266	468	884	734	583	882	1333	834	649
Atp5l	1130	1045	667	328	721	1268	1286	1032	1407	1909	1349	951
Atp5o	2477	2268	1418	783	1705	2940	2510	2115	2822	4018	2883	2025
Atp5s	222	194	95	70	108	183	277	224	303	244	186	175
Atp5sl	283	289	159	88	199	292	240	228	248	234	175	162
Atp6ap1	8936	8217	4219	2231	4860	8451	8691	6918	8529	7436	6598	7090
Atp6ap2	2906	2835	1344	828	2048	2977	3013	2371	2911	2753	2713	2517
Atp6v0a1	3741	3068	1559	1012	1759	3093	3818	3185	3391	3349	3171	3875
Atp6v0a2	3027	2579	1103	816	1918	2955	2831	2129	2240	3128	2742	2378
Atp6v0a4	9	3	3	6	7	5	11	10	7	59	42	12
Atp6v0b	2127	1962	953	683	1388	2054	2151	1641	2053	2449	1639	1588
Atp6v0c	5466	4627	2458	1505	3155	4965	5303	4220	5168	5644	5176	4489
Atp6v0d1	4070	3457	1889	1199	2654	4348	3915	3482	4098	5720	4373	3615
Atp6v0e	2457	2244	1279	805	1706	2789	2514	2116	2604	3798	2621	1936
Atp6v0e2	881	990	351	211	445	577	925	778	1086	650	424	465
Atp6v1a	3900	3528	1688	1223	2910	4244	4694	3748	4300	5378	4970	4106
Atp6v1b2	5183	4397	2130	1522	3591	5381	4943	3837	4653	5962	4752	4057
Atp6v1c1	1450	1211	636	394	896	1360	1599	1199	1498	1440	1201	1238
Atp6v1d	1340	1156	588	404	827	1384	1542	1203	1417	1669	1373	1108
Atp6v1e1	3372	3175	1585	1100	2773	3611	3374	2651	3261	4003	2877	2222
Atp6v1f	2214	1899	990	624	1318	2108	2315	1783	2373	2535	1924	1566
Atp6v1g1	1743	1611	837	520	1100	1925	2486	1894	2338	2367	2021	1655
Atp6v1g2	56	52	28	14	34	37	91	84	105	91	38	59
Atp6v1h	2189	1771	991	582	1332	2234	2476	1906	2193	2678	2125	1867
Atp7a	1641	1439	390	464	1084	1325	2316	1693	1493	2009	1883	2201
Atp8a1	558	487	188	82	232	294	539	474	530	189	172	354
Atp8b1	3265	3062	1289	1097	2162	3120	3637	3000	3153	4343	3536	3249
Atp8b2	8467	7245	3308	3088	6847	9222	9584	7037	7601	12051	11496	8285
Atp8b4	15	31	20	10	29	34	9	15	29	28	17	11
Atp9a	4249	3539	1817	1814	3607	5332	2021	1510	1648	2736	2291	1538
Atp9b	2477	2234	1013	675	1463	2296	3160	2545	2721	2609	2387	2771
Atpaf1	182	140	85	43	110	140	179	152	203	163	137	139
Atpaf2	446	415	244	121	266	434	611	501	581	618	484	419
Atpbd4	491	439	228	117	258	459	620	509	600	635	581	652
Atpif1	738	599	364	249	536	866	1082	796	1120	1871	1374	733
Atr	906	785	311	189	483	780	1239	907	943	876	803	832
Atrip	553	481	209	134	264	489	573	515	570	566	419	432
Atrn	2574	2072	670	706	1512	2067	2543	1906	1871	2096	2113	2402
Atrnl1	8452	7354	2779	2403	4988	6222	6780	4895	5212	5568	5457	4969
Atrx	6520	6320	2036	1981	4130	5160	7989	5922	5178	6343	5518	7030
Atxn1	454	355	99	164	285	282	473	380	319	525	507	405
Atxn10	6342	5485	2922	2029	4376	6459	7002	5613	7018	8348	7171	5396
Atxn1l	2803	2393	796	894	1677	2254	3346	2532	2651	3209	2691	2556
Atxn2	2478	2036	818	713	1506	2013	2834	2074	2045	2097	2097	2321
Atxn2l	7043	6659	2877	1765	4240	5843	6703	5838	6569	6431	5702	6377
Atxn3	1041	978	392	283	611	971	1573	1169	1210	1323	1207	1313
Atxn7	2011	1862	567	510	1075	1563	2068	1809	1554	2050	1865	2064
Atxn7l1	1504	1484	528	408	962	1088	1356	1249	1171	1040	1058	1207
Atxn7l2	172	166	95	60	112	167	256	223	270	247	192	178
Atxn7l3	2863	2250	1084	796	1737	2464	2925	2398	2651	2947	2638	2439
Atxn7l3b	4987	4606	2003	1585	3078	4573	5294	4136	4597	5234	4272	4180
Auh	1255	1246	578	417	791	1272	1346	1089	1342	1165	916	961
Aup1	2069	1976	1023	584	1341	2061	1901	1591	1940	2073	1578	1514
Aurka	32	27	28	35	82	136	49	43	72	318	399	122
Aurkaip1	1052	844	548	290	621	1152	1226	1073	1401	1593	1096	916
Aurkb	29	31	17	39	109	204	72	46	52	432	615	160
Auts2	1143	867	414	309	680	737	1477	1107	1037	962	1046	1083
Aven	786	650	272	187	379	678	535	434	443	505	409	377
Avil	51	56	16	8	19	33	53	46	43	51	25	35
Avl9	1093	1015	380	343	724	922	1310	1016	1049	1147	1066	1039
Avpi1	374	316	177	95	213	344	298	246	326	374	300	195
Avpr1a	1481	1344	690	341	799	1278	4914	4446	5477	2929	2431	3912
Awat2	17	16	16	10	9	27	29	20	21	18	11	22
Axin1	2917	2317	1005	729	1532	2469	3073	2319	2643	2788	2443	2273
Axin2	352	297	141	93	235	288	1033	791	1086	450	487	689
Axl	72408	70938	28478	22438	46897	72171	78935	62698	68840	81181	67198	60714
Azi1	399	348	119	87	201	196	476	353	363	257	287	267
Azi2	2397	2253	951	742	1571	2542	2759	2248	2401	2996	2523	2330
Azin1	10478	10371	3836	2673	6218	9880	9250	8206	7760	10861	9551	8568
B130024G19Rik	7	6	4	1	5	4	27	16	40	15	7	11
B130046B21Rik	18	27	14	3	14	26	42	11	35	18	17	21
B130055M24Rik	172	137	53	52	65	125	178	173	138	202	154	178
B230118H07Rik	383	338	177	119	214	331	456	335	449	495	340	264
B230120H23Rik	2592	2182	971	674	1551	2384	4170	3171	3256	3217	2892	3323
B230206F22Rik	385	358	140	97	217	271	515	426	430	321	265	425
B230208H11Rik	39	29	17	7	13	33	27	18	34	18	17	14
B230208H17Rik	3052	2549	1280	765	1718	2815	2805	2253	2680	2863	2429	2162
B230216G23Rik	18	27	8	13	16	32	17	14	10	23	19	24
B230216N24Rik	26	20	13	10	12	18	24	24	23	25	17	34
B230217C12Rik	141	170	100	61	127	185	251	183	217	211	147	160
B230217O12Rik	21	19	9	9	9	23	17	9	24	16	15	18
B230219D22Rik	3612	3153	1299	1141	2273	2944	4381	3291	3434	4128	3534	3860
B230307C23Rik	56	32	14	17	25	45	59	51	66	63	53	37
B230312A22Rik	1202	1198	578	435	964	1495	1323	1200	1312	2144	1670	1448
B230319C09Rik	12	15	7	1	7	18	15	10	30	14	9	11
B230354K17Rik	1124	999	404	365	746	910	1366	1084	1196	1343	1029	1165
B230369F24Rik	23	11	10	5	10	18	23	15	33	20	13	21
B2m	56791	42227	28125	18133	37979	58415	30116	22428	28313	39073	27926	21746
B330016D10Rik	130	126	67	29	69	101	133	112	147	98	77	96
B3galnt1	1618	1574	757	589	1225	1870	1717	1316	1541	2163	1695	1452
B3galnt2	1269	1004	435	307	722	1176	1322	975	1044	1202	1151	1199
B3galt1	313	226	115	95	144	229	344	302	337	470	369	278
B3galt4	51	48	31	29	44	52	80	50	81	63	54	43
B3galt6	273	193	102	93	159	289	331	187	303	340	323	298
B3galtl	845	850	363	279	711	896	882	635	731	1205	1141	847
B3gat2	56	46	15	9	24	30	52	43	31	57	38	43
B3gat3	1968	1706	1006	556	1143	1921	1896	1589	2067	2080	1557	1466
B3gnt1	1630	1459	775	568	1171	1464	1994	1665	2069	1800	1565	1465
B3gnt2	59	48	13	19	25	21	115	107	131	77	67	66
B3gnt3	389	299	137	105	220	406	151	112	89	114	113	97
B3gnt5	7	4	1	1	34	6	4	8	3	2	4	2
B3gnt8	195	187	117	79	148	239	604	516	688	769	545	577
B3gnt9-ps	2172	1964	1159	733	1490	1929	2425	2000	2409	2604	2331	2351
B3gntl1	591	614	283	159	364	509	603	510	634	499	443	487
B430305J03Rik	20	23	9	6	16	21	28	38	30	32	41	33
B430319F04Rik	33	39	18	9	23	26	32	38	26	16	22	23
B4galnt1	98	67	45	35	108	138	262	228	298	251	242	284
B4galnt3	0	2	0	2	6	1	34	7	24	57	36	13
B4galt1	13858	12971	5751	4606	10843	13613	15341	14503	14300	15795	14968	16074
B4galt2	1726	1446	698	718	1447	1828	1489	1152	1308	2666	2334	1410
B4galt3	553	447	223	153	308	359	546	452	596	500	450	454
B4galt4	656	591	306	217	480	731	697	554	738	859	662	546
B4galt5	2368	2106	816	781	1859	2535	3301	2692	2400	4419	3854	3450
B4galt6	333	298	123	136	243	347	274	224	243	415	430	282
B4galt7	556	453	249	144	355	450	571	523	595	617	604	545
B630005N14Rik	1362	1302	598	406	922	1278	1682	1326	1598	1788	1526	1326
B630019K06Rik	90	103	55	39	57	88	97	97	107	77	94	97
B930041F14Rik	303	283	175	112	234	262	264	235	356	243	203	209
B930082K07Rik	67	72	31	19	53	64	84	61	76	82	58	43
B930094E09Rik	4	9	3	4	9	11	11	7	22	14	7	6
B930095G15Rik	108	90	33	36	76	56	86	63	50	113	103	79
B9d1	315	299	185	102	173	307	487	374	458	589	361	335
B9d2	311	290	123	86	177	268	325	321	366	372	309	253
BC002059	299	244	133	63	128	262	340	298	348	380	244	184
BC002230	315	345	164	102	206	297	428	374	468	273	204	292
BC003266	273	267	136	88	134	277	393	308	397	370	294	293
BC003331	2372	2222	1045	761	1886	2547	3153	2443	2996	3653	2675	2279
BC003965	533	466	283	146	262	546	638	508	630	562	503	467
BC004004	1794	1693	1007	615	1304	1953	2216	1882	2453	2762	2077	1727
BC005537	11949	12025	4512	3481	8133	11409	12125	10686	11023	14102	12554	12855
BC005561	698	585	212	155	390	599	792	583	567	694	560	728
BC005624	1691	1474	807	417	870	1631	1842	1416	1826	1653	1414	1324
BC005764	238	218	101	58	83	85	151	77	108	131	64	53
BC006779	6259	5799	2024	1668	3904	5533	4877	4919	4075	5409	4595	5182
BC013529	3078	2860	1447	886	2035	3062	3901	2925	3663	3733	2863	2464
BC013712	8	14	3	2	32	9	17	19	9	12	6	9
BC016423	3089	2729	1047	795	1656	2538	3568	2801	2603	2761	2414	2648
BC016495	255	249	113	80	166	198	347	293	316	295	205	212
BC017158	798	712	368	252	469	743	832	737	771	783	764	716
BC017612	475	426	170	153	341	532	298	209	268	433	417	271
BC017643	1627	1382	684	465	961	1404	1594	1324	1504	1645	1345	1257
BC017647	578	485	244	173	318	470	673	496	566	492	552	537
BC018242	637	578	320	184	374	528	544	509	566	613	551	473
BC018507	3151	2580	881	816	1680	2248	3429	2613	2600	2390	2120	2717
BC019943	496	418	185	111	278	370	605	481	541	414	374	402
BC020535	8	13	3	1	14	12	17	17	2	21	16	1
BC021785	20	16	5	11	12	16	16	14	36	19	22	24
BC022687	113	106	73	32	71	118	169	139	208	133	133	132
BC022960	31	26	21	4	15	19	57	39	54	43	36	23
BC023105	88	60	29	29	66	74	62	44	65	77	60	49
BC023829	1450	1211	614	424	923	1454	1451	1233	1433	1681	1433	1307
BC024479	902	904	414	249	530	837	1059	899	1028	996	767	832
BC024659	1098	931	399	355	727	967	1248	890	1031	1140	1095	1136
BC024978	343	297	130	84	173	203	457	368	401	330	333	375
BC026585	263	245	149	124	300	326	836	694	947	962	904	673
BC026590	585	480	215	168	359	529	751	545	662	768	782	670
BC027231	451	311	159	91	187	378	416	372	322	401	332	378
BC028471	45	38	9	12	24	49	24	25	22	24	18	34
BC028528	30	14	17	9	32	36	91	72	77	147	79	57
BC029214	621	604	309	192	410	583	686	572	788	748	545	443
BC029722	1009	839	485	308	710	855	849	647	978	818	669	685
BC030307	22	34	15	5	15	27	49	39	45	31	23	33
BC030336	2875	2640	1050	709	1544	2453	3116	2468	2750	2631	2180	2551
BC030867	2	6	1	4	17	28	5	12	7	91	114	34
BC031181	1504	1267	721	403	908	1688	1855	1378	1852	2217	1544	1409
BC031353	1083	1151	477	336	773	945	2001	1556	1725	1039	953	1414
BC031781	2749	2442	1010	724	1638	2457	2549	2130	2233	2439	2327	2202
BC032203	1578	1344	548	461	917	1074	2007	1480	1556	1226	1180	1625
BC034090	1542	1251	473	415	775	1179	1676	1425	1365	1916	1581	1476
BC037032	7	10	1	2	5	9	16	18	28	14	17	11
BC037034	423	395	206	122	264	433	549	462	567	489	499	501
BC039771	43	34	10	6	19	17	87	78	59	68	45	53
BC042782	63	54	22	19	37	47	61	55	58	84	53	55
BC043934	9	9	7	2	9	3	22	25	44	21	13	9
BC046331	1840	1539	631	461	979	1518	2005	1568	1650	1582	1500	1628
BC046404	395	379	178	179	421	413	424	290	290	546	533	289
BC048355	10	6	4	5	15	17	7	17	5	39	45	15
BC048403	410	353	146	126	238	316	491	373	418	392	374	386
BC048679	0	0	0	0	0	0	6	0	35	0	0	0
BC049635	77	50	14	10	31	88	106	101	75	58	34	72
BC051142	37	23	14	16	23	18	92	77	76	72	43	65
BC051226	92	88	62	42	87	100	111	126	127	128	72	89
[truncated: 12,402 more rows]
