# Supplementary material for: ERSAtool: A User‐Friendly R/Shiny Comprehensive Transcriptomic Analysis Interface Suitable for Education
Source: Genes Cells. 2025 Aug 18;30(5):e70044. doi: 10.1111/gtc.70044 (PMC12360868; doi:10.1111/gtc.70044)
Supplement: Supplementary file 4 — Supporting Information 4. Example sample matrix file (GSE273569_series_matrix.xlsx). [file GTC-30-0-s001.xlsx]

## Sheet: Sheet1
Sample_title	Sample_geo_accession	Tissue	Diet	Condition	Repilicate
SWAT_SD_1	GSM8432449	SWAT	SD	SWAT_SD	1
SWAT_SD_2	GSM8432450	SWAT	SD	SWAT_SD	2
SWAT_SD_3	GSM8432451	SWAT	SD	SWAT_SD	3
SWAT_HFD_1	GSM8432455	SWAT	HFD	SWAT_HFD	1
SWAT_HFD_2	GSM8432456	SWAT	HFD	SWAT_HFD	2
SWAT_HFD_3	GSM8432457	SWAT	HFD	SWAT_HFD	3
VWAT_SD_1	GSM8432446	VWAT	SD	VWAT_SD	1
VWAT_SD_2	GSM8432447	VWAT	SD	VWAT_SD	2
VWAT_SD_3	GSM8432448	VWAT	SD	VWAT_SD	3
VWAT_HFD_1	GSM8432452	VWAT	HFD	VWAT_HFD	1
VWAT_HFD_2	GSM8432453	VWAT	HFD	VWAT_HFD	2
VWAT_HFD_3	GSM8432454	VWAT	HFD	VWAT_HFD	3
